# Supplementary material for: Genome-Wide DNA Methylation Comparison between Brassica napus Genic Male Sterile Line and Restorer Line
Source: Int J Mol Sci. 2018 Sep 10;19(9):2689. doi: 10.3390/ijms19092689 (PMC6165103; doi:10.3390/ijms19092689)
Supplement: Supplementary file 1 [file ijms-19-02689-s001.zip]

Archive with 2 entries (2 files):
- Supplementary material 1.xlsx
- Supplementary material 2.docx
