# Supplementary material for: Genome-Wide DNA Methylation Comparison between Brassica napus Genic Male Sterile Line and Restorer Line
Source: Int J Mol Sci. 2018 Sep 10;19(9):2689. doi: 10.3390/ijms19092689 (PMC6165103; doi:10.3390/ijms19092689)
Supplement: Supplementary file 1 [file ijms-19-02689-s001.zip › Supplementary material 1.xlsx]

## Sheet: Table S1
DMG	Regions	DMR id	Chromosome	DMR start	DMR end	mC sites	7365A methyLevel	7365B methyLevel	7365A depth	7365B depth	p-value	methylation Level ratio	methylation Level difference	Status	DMR_length	mRNA_length	distance1 to TSS of the nearest gene	distance2 to TSS of the nearest gene	Homologous in Arabidopsis	Function description
BnaA01g04560D	promoter	DMR_chrA01_2130656	chrA01	2130656	2130796	12	0.0882353	0.198113	8.5	8.83333	0.0296838	0.445378	-0.109878	Hypo	141	1566	-346	-486	AT4G32450	Pentatricopeptide repeat (PPR) superfamily protein; INVOLVED IN: biological_process unknown; LOCATED IN: mitochondrion; EXPRESSED IN: 24 plant structures; EXPRESSED DURING: 15 growth stages; CONTAINS InterPro DOMAIN/s: Pentatricopeptide repeat (InterPro:IPR002885); BEST Arabidopsis thaliana protein match is: Tetratricopeptide repeat (TPR)-like superfamily protein (TAIR:AT2G25580.1); Has 1807 Blas…
BnaA01g04560D	promoter	DMR_chrA01_2131785	chrA01	2131785	2131928	10	0.0987654	0.266667	8.1	7.5	0.00702338	0.37037	-0.167901	Hypo	144	1566	-1475	-1618	AT4G32450	Pentatricopeptide repeat (PPR) superfamily protein; INVOLVED IN: biological_process unknown; LOCATED IN: mitochondrion; EXPRESSED IN: 24 plant structures; EXPRESSED DURING: 15 growth stages; CONTAINS InterPro DOMAIN/s: Pentatricopeptide repeat (InterPro:IPR002885); BEST Arabidopsis thaliana protein match is: Tetratricopeptide repeat (TPR)-like superfamily protein (TAIR:AT2G25580.1); Has 1807 Blas…
BnaA01g05810D	promoter	DMR_chrA01_2710130	chrA01	2710130	2711328	97	0.00878156	0.110936	9.39175	13.1031	2.51e-25	0.0791586	-0.102155	Hypo	1199	3497	-79	-1277	AT4G31430	unknown protein; LOCATED IN: plasma membrane; EXPRESSED IN: 25 plant structures; EXPRESSED DURING: 15 growth stages; Has 35333 Blast hits to 34131 proteins in 2444 species: Archae - 798; Bacteria - 22429; Metazoa - 974; Fungi - 991; Plants - 531; Viruses - 0; Other Eukaryotes - 9610 (source: NCBI BLink).
BnaA01g05820D	exon,intron,utr5,promoter	DMR_chrA01_2710130	chrA01	2710130	2711328	97	0.00878156	0.110936	9.39175	13.1031	2.51e-25	0.0791586	-0.102155	Hypo	1199	1762	134	-1064	AT4G31420	Zinc finger protein 622; FUNCTIONS IN: sequence-specific DNA binding transcription factor activity; INVOLVED IN: regulation of transcription; LOCATED IN: intracellular; EXPRESSED IN: 25 plant structures; EXPRESSED DURING: 15 growth stages; CONTAINS InterPro DOMAIN/s: Zinc finger, C2H2-like (InterPro:IPR015880), Zinc finger, C2H2-type (InterPro:IPR007087); BEST Arabidopsis thaliana protein match i…
BnaA01g10520D	promoter	DMR_chrA01_5262150	chrA01	5262150	5262787	163	0.197547	0.092901	14.5031	14	2.27e-24	2.12642	0.104646	Hyper	638	786	-81	-718	N/A	N/A
BnaA01g14980D	promoter	DMR_chrA01_7611271	chrA01	7611271	7612264	26	0.0559006	0.195349	6.19231	8.26923	6.25e-05	0.286158	-0.139448	Hypo	994	2035	-462	-1455	AT1G17930	Aminotransferase-like, plant mobile domain family protein; FUNCTIONS IN: molecular_function unknown; INVOLVED IN: biological_process unknown; LOCATED IN: cellular_component unknown; EXPRESSED IN: 25 plant structures; EXPRESSED DURING: 13 growth stages; CONTAINS InterPro DOMAIN/s: Aminotransferase-like, plant mobile domain (InterPro:IPR019557); BEST Arabidopsis thaliana protein match is: Aminotran…
BnaA01g18050D	promoter	DMR_chrA01_9545133	chrA01	9545133	9546130	64	0.0430528	0.151874	15.9688	15.8438	3.2e-17	0.283478	-0.108821	Hypo	998	717	-43	-1040	AT4G16980	arabinogalactan-protein family; INVOLVED IN: biological_process unknown; LOCATED IN: endomembrane system; EXPRESSED IN: 22 plant structures; EXPRESSED DURING: 13 growth stages; Has 61554 Blast hits to 29210 proteins in 1485 species: Archae - 170; Bacteria - 11775; Metazoa - 21955; Fungi - 6238; Plants - 10828; Viruses - 2421; Other Eukaryotes - 8167 (source: NCBI BLink).
BnaA01g18630D	promoter	DMR_chrA01_10116877	chrA01	10116877	10117964	41	0.0826446	0.235075	8.85366	6.53659	1.18e-07	0.351568	-0.15243	Hypo	1088	2245	-1945	-3032	AT4G15415	ATB' GAMMA; FUNCTIONS IN: poly(U) RNA binding, protein phosphatase type 2A regulator activity; INVOLVED IN: signal transduction; LOCATED IN: protein phosphatase type 2A complex; EXPRESSED IN: 23 plant structures; EXPRESSED DURING: 15 growth stages; CONTAINS InterPro DOMAIN/s: Protein phosphatase 2A, regulatory B subunit, B56 (InterPro:IPR002554); BEST Arabidopsis thaliana protein match is: Protei…
BnaA01g18860D	promoter	DMR_chrA01_10348695	chrA01	10348695	10350085	166	0.0650823	0.182679	16.4759	17.1807	9.61e-42	0.356266	-0.117597	Hypo	1391	1965	-170	-1560	AT4G14920	Acyl-CoA N-acyltransferase with RING/FYVE/PHD-type zinc finger protein; FUNCTIONS IN: DNA binding, zinc ion binding; INVOLVED IN: regulation of transcription, DNA-dependent; LOCATED IN: nucleus; EXPRESSED IN: 23 plant structures; EXPRESSED DURING: 14 growth stages; CONTAINS InterPro DOMAIN/s: Zinc finger, PHD-type, conserved site (InterPro:IPR019786), Zinc finger, PHD-type (InterPro:IPR001965), Z…
BnaA01g20980D	promoter	DMR_chrA01_12894936	chrA01	12894936	12896033	99	0.0398833	0.141725	10.3838	11.4747	7.31e-17	0.281412	-0.101842	Hypo	1098	1332	-689	-1786	AT3G49810	ARM repeat superfamily protein; FUNCTIONS IN: ubiquitin-protein ligase activity, binding; INVOLVED IN: protein ubiquitination; LOCATED IN: ubiquitin ligase complex; EXPRESSED IN: 22 plant structures; EXPRESSED DURING: 13 growth stages; CONTAINS InterPro DOMAIN/s: U box domain (InterPro:IPR003613), Armadillo-like helical (InterPro:IPR011989), Armadillo-type fold (InterPro:IPR016024); BEST Arabidop…
BnaA01g21480D	promoter	DMR_chrA01_13617685	chrA01	13617685	13618611	246	0.10477	0.209955	14.7439	17.9675	3.85e-38	0.499011	-0.105185	Hypo	927	78	-564	-1490	N/A	N/A
BnaA01g23920D	promoter	DMR_chrA01_16377563	chrA01	16377563	16377621	26	0.104712	0.265403	7.34615	8.11538	3.83e-05	0.39454	-0.160691	Hypo	59	7598	-1192	-1250	AT1G65660	SWELLMAP 1 (SMP1); CONTAINS InterPro DOMAIN/s: Zinc finger, CCHC-type (InterPro:IPR001878), Pre-mRNA splicing Prp18-interacting factor (InterPro:IPR021715); BEST Arabidopsis thaliana protein match is: Pre-mRNA splicing Prp18-interacting factor (TAIR:AT4G37120.1); Has 30201 Blast hits to 17322 proteins in 780 species: Archae - 12; Bacteria - 1396; Metazoa - 17338; Fungi - 3422; Plants - 5037; Viru…
BnaA01g26530D	promoter	DMR_chrA01_18583089	chrA01	18583089	18584151	27	0.156379	0.0529801	9	11.1852	7.54e-05	2.95165	0.103398	Hyper	1063	4050	-1013	-2075	AT3G13222	GBF-interacting protein 1 (GIP1); CONTAINS InterPro DOMAIN/s: Protein of unknown function DUF1296 (InterPro:IPR009719); BEST Arabidopsis thaliana protein match is: Kinase-related protein of unknown function (DUF1296) (TAIR:AT1G55820.1); Has 232 Blast hits to 194 proteins in 50 species: Archae - 0; Bacteria - 13; Metazoa - 29; Fungi - 32; Plants - 145; Viruses - 0; Other Eukaryotes - 13 (source: N…
BnaA01g35050D	exon	DMR_chrA01_random_356259	chrA01_random	356259	357356	271	0.0481746	0.149175	17.0812	10.5129	1.21e-49	0.32294	-0.101001	Hypo	1098	2790	1432	335	AT4G20270	BARELY ANY MERISTEM 3 (BAM3); FUNCTIONS IN: protein serine/threonine kinase activity, protein kinase activity, ATP binding; INVOLVED IN: regulation of meristem growth, protein amino acid phosphorylation, transmembrane receptor protein tyrosine kinase signaling pathway, leaf development, floral organ development; LOCATED IN: endomembrane system; EXPRESSED IN: 21 plant structures; EXPRESSED DURING:…
BnaA01g35060D	promoter	DMR_chrA01_random_366858	chrA01_random	366858	368025	84	0.0488941	0.160494	10.2262	12.5357	1.19e-15	0.304648	-0.1116	Hypo	1168	2880	-409	-1576	AT4G20260	plasma-membrane associated cation-binding protein 1 (PCAP1); FUNCTIONS IN: calmodulin binding, copper ion binding, phosphatidylinositol-3,4,5-trisphosphate binding, phosphatidylinositol-3,5-bisphosphate binding, calcium ion binding; INVOLVED IN: response to cold, N-terminal peptidyl-glycine N-myristoylation, defense response to bacterium; LOCATED IN: plasma membrane, vacuole; EXPRESSED IN: 35 pla…
BnaA01g35100D	exon,utr5,promoter	DMR_chrA01_random_395783	chrA01_random	395783	396781	91	0.0754426	0.186667	14.2747	11.5385	6.64e-16	0.404157	-0.111224	Hypo	999	684	94	-904	N/A	N/A
BnaA02g02310D	exon,intron	DMR_chrA02_1022094	chrA02	1022094	1023087	31	0.0597826	0.164794	11.871	8.6129	3.23e-05	0.362772	-0.105011	Hypo	994	3241	1905	912	AT5G14780	formate dehydrogenase (FDH); FUNCTIONS IN: NAD or NADH binding, binding, oxidoreductase activity, acting on the CH-OH group of donors, NAD or NADP as acceptor, catalytic activity, cofactor binding; INVOLVED IN: response to cadmium ion, response to wounding; LOCATED IN: thylakoid, mitochondrion, chloroplast; EXPRESSED IN: 26 plant structures; EXPRESSED DURING: 14 growth stages; CONTAINS InterPro D…
BnaA02g03600D	promoter	DMR_chrA02_1594819	chrA02	1594819	1594911	14	0.0728477	0.258824	10.7857	12.1429	1.12e-05	0.281457	-0.185976	Hypo	93	3195	-426	-518	AT5G17440	LUC7 related protein; CONTAINS InterPro DOMAIN/s: LUC7 related (InterPro:IPR004882); BEST Arabidopsis thaliana protein match is: LUC7 related protein (TAIR:AT3G03340.1); Has 30201 Blast hits to 17322 proteins in 780 species: Archae - 12; Bacteria - 1396; Metazoa - 17338; Fungi - 3422; Plants - 5037; Viruses - 0; Other Eukaryotes - 2996 (source: NCBI BLink).
BnaA02g09270D	intron	DMR_chrA02_4580136	chrA02	4580136	4580267	28	0.118868	0.246667	18.9286	26.7857	7.32e-09	0.481897	-0.127799	Hypo	132	6166	2310	2179	AT5G55120	VITAMIN C DEFECTIVE 5 (VTC5); BEST Arabidopsis thaliana protein match is: mannose-1-phosphate guanylyltransferase (GDP)s;GDP-galactose:mannose-1-phosphate guanylyltransferases;GDP-galactose:glucose-1-phosphate guanylyltransferases;GDP-galactose:myoinositol-1-phosphate guanylyltransferases;glucose-1-phosphate guanylyltransferase (GDP)s;galactose-1-phosphate guanylyltransferase (GDP)s;GDP-D-glucose…
BnaA02g12000D	exon,intron	DMR_chrA02_6283746	chrA02	6283746	6284010	97	0.100825	0.203485	17.4845	20.1134	6.35e-18	0.495492	-0.10266	Hypo	265	2794	316	52	AT1G65220	ARM repeat superfamily protein; FUNCTIONS IN: binding, translation initiation factor activity; INVOLVED IN: regulation of translational initiation; EXPRESSED IN: 24 plant structures; EXPRESSED DURING: 15 growth stages; CONTAINS InterPro DOMAIN/s: eIF4-gamma/eIF5/eIF2-epsilon (InterPro:IPR003307), Armadillo-type fold (InterPro:IPR016024); BEST Arabidopsis thaliana protein match is: ARM repeat supe…
BnaA02g16450D	promoter	DMR_chrA02_9780218	chrA02	9780218	9781411	71	0.105187	0.288092	9.77465	11	5.95e-19	0.365117	-0.182905	Hypo	1194	2386	-195	-1388	AT1G73470	unknown protein; FUNCTIONS IN: molecular_function unknown; INVOLVED IN: biological_process unknown; LOCATED IN: chloroplast; EXPRESSED IN: 22 plant structures; EXPRESSED DURING: 13 growth stages; Has 72 Blast hits to 72 proteins in 35 species: Archae - 0; Bacteria - 50; Metazoa - 0; Fungi - 0; Plants - 22; Viruses - 0; Other Eukaryotes - 0 (source: NCBI BLink).
BnaA02g18090D	exon,promoter	DMR_chrA02_10938917	chrA02	10938917	10939463	63	0.0642487	0.167224	15.3175	9.49206	2.24e-10	0.384207	-0.102975	Hypo	547	129	529	-17	AT5G16720	Protein of unknown function, DUF593; FUNCTIONS IN: molecular_function unknown; INVOLVED IN: biological_process unknown; LOCATED IN: endomembrane system; EXPRESSED IN: 19 plant structures; EXPRESSED DURING: 11 growth stages; CONTAINS InterPro DOMAIN/s: Protein of unknown function DUF593 (InterPro:IPR007656); BEST Arabidopsis thaliana protein match is: Protein of unknown function, DUF593 (TAIR:AT1G…
BnaA02g24100D	intron	DMR_chrA02_17438579	chrA02	17438579	17439578	42	0.102439	0.236686	9.7619	12.0714	8.3e-08	0.432805	-0.134247	Hypo	1000	6937	4496	3497	AT5G45775	Ribosomal L5P family protein; FUNCTIONS IN: structural constituent of ribosome; INVOLVED IN: translation; LOCATED IN: cytosolic large ribosomal subunit, vacuole; EXPRESSED IN: male gametophyte, leaf; CONTAINS InterPro DOMAIN/s: Ribosomal protein L5 (InterPro:IPR002132), Ribosomal protein L5, conserved site (InterPro:IPR020929), Ribosomal protein L5, N-terminal (InterPro:IPR020927), Ribosomal prot…
BnaA02g26190D	intron	DMR_chrA02_19260079	chrA02	19260079	19261063	221	0.106465	0.214044	11.6878	16.0452	1.17e-29	0.497399	-0.107579	Hypo	985	4928	3042	2058	AT2G02070	indeterminate(ID)-domain 5 (IDD5); FUNCTIONS IN: sequence-specific DNA binding transcription factor activity, zinc ion binding, nucleic acid binding; INVOLVED IN: regulation of transcription; LOCATED IN: intracellular, chloroplast; EXPRESSED IN: 22 plant structures; EXPRESSED DURING: 13 growth stages; CONTAINS InterPro DOMAIN/s: Zinc finger, C2H2-like (InterPro:IPR015880), Zinc finger, C2H2-type …
BnaA02g26710D	promoter	DMR_chrA02_19703472	chrA02	19703472	19704383	186	0.0668654	0.169932	12.6237	13.4462	3.6e-29	0.393483	-0.103067	Hypo	912	3819	-215	-1126	AT2G03240	EXS (ERD1/XPR1/SYG1) family protein; LOCATED IN: integral to membrane; EXPRESSED IN: 18 plant structures; EXPRESSED DURING: 10 growth stages; CONTAINS InterPro DOMAIN/s: SPX, N-terminal (InterPro:IPR004331), EXS, C-terminal (InterPro:IPR004342); BEST Arabidopsis thaliana protein match is: EXS (ERD1/XPR1/SYG1) family protein (TAIR:AT1G14040.1); Has 1164 Blast hits to 1104 proteins in 198 species: …
BnaA02g29370D	promoter	DMR_chrA02_21473794	chrA02	21473794	21474501	85	0.0986745	0.210578	7.98824	12.0118	6.61e-10	0.468589	-0.111903	Hypo	708	3552	-617	-1324	AT3G28730	high mobility group (HMG); CONTAINS InterPro DOMAIN/s: Structure-specific recognition protein (InterPro:IPR000969), High mobility group, superfamily (InterPro:IPR009071), High mobility group, HMG1/HMG2 (InterPro:IPR000910); BEST Arabidopsis thaliana protein match is: high mobility group B1 (TAIR:AT3G51880.2); Has 8066 Blast hits to 7188 proteins in 653 species: Archae - 0; Bacteria - 14; Metazoa …
BnaA02g30500D	promoter	DMR_chrA02_22067262	chrA02	22067262	22067642	46	0.0578842	0.159463	10.8913	14.587	3.59e-08	0.362994	-0.101579	Hypo	381	1238	-920	-1300	AT2G19480	nucleosome assembly protein 1;2 (NAP1;2); CONTAINS InterPro DOMAIN/s: Nucleosome assembly protein (NAP) (InterPro:IPR002164); BEST Arabidopsis thaliana protein match is: nucleosome assembly protein 1;3 (TAIR:AT5G56950.1).
BnaA02g35870D	promoter	DMR_chrA02_random_576781	chrA02_random	576781	576977	18	0.0585366	0.166667	11.3889	5.66667	0.00344732	0.35122	-0.10813	Hypo	197	628	-1558	-1754	AT1G73260	kunitz trypsin inhibitor 1 (KTI1); FUNCTIONS IN: endopeptidase inhibitor activity; INVOLVED IN: response to salt stress, response to hydrogen peroxide, defense response to bacterium, programmed cell death, response to salicylic acid stimulus; LOCATED IN: mitochondrion; EXPRESSED IN: 8 plant structures; EXPRESSED DURING: LP.06 six leaves visible, LP.04 four leaves visible, 4 anthesis, petal differ…
BnaA03g03690D	promoter	DMR_chrA03_1747281	chrA03	1747281	1747370	30	0.0762527	0.183206	15.3	13.1	3.83e-06	0.416213	-0.106953	Hypo	90	510	-1490	-1579	AT5G11940	Subtilase family protein; FUNCTIONS IN: identical protein binding, serine-type endopeptidase activity; INVOLVED IN: proteolysis, negative regulation of catalytic activity; LOCATED IN: endomembrane system; EXPRESSED IN: embryo, synergid; EXPRESSED DURING: C globular stage; CONTAINS InterPro DOMAIN/s: Protease-associated PA (InterPro:IPR003137), Proteinase inhibitor, propeptide (InterPro:IPR009020)…
BnaA03g03710D	exon	DMR_chrA03_1747281	chrA03	1747281	1747370	30	0.0762527	0.183206	15.3	13.1	3.83e-06	0.416213	-0.106953	Hypo	90	279	279	190	N/A	N/A
BnaA03g05440D	promoter	DMR_chrA03_2486499	chrA03	2486499	2487284	60	0.127325	0.300855	11.65	9.75	2.28e-14	0.42321	-0.17353	Hypo	786	1104	-375	-1160	AT5G15480	C2H2-type zinc finger family protein; FUNCTIONS IN: sequence-specific DNA binding transcription factor activity, zinc ion binding, nucleic acid binding; INVOLVED IN: regulation of transcription; LOCATED IN: intracellular; EXPRESSED IN: flower; EXPRESSED DURING: petal differentiation and expansion stage; CONTAINS InterPro DOMAIN/s: Zinc finger, C2H2-like (InterPro:IPR015880), Zinc finger, C2H2-typ…
BnaA03g12400D	promoter	DMR_chrA03_5653757	chrA03	5653757	5654756	74	0.158236	0.320588	10.4189	13.7838	1.54e-15	0.49358	-0.162352	Hypo	1000	1046	-513	-1512	AT5G53200	TRIPTYCHON (TRY); CONTAINS InterPro DOMAIN/s: SANT, DNA-binding (InterPro:IPR001005), Homeodomain-like (InterPro:IPR009057), Myb, DNA-binding (InterPro:IPR014778), Homeodomain-related (InterPro:IPR012287), MYB-like (InterPro:IPR017877), Myb transcription factor (InterPro:IPR015495); BEST Arabidopsis thaliana protein match is: Homeodomain-like superfamily protein (TAIR:AT2G30420.1); Has 2274 Blast…
BnaA03g15580D	promoter	DMR_chrA03_7205290	chrA03	7205290	7205698	38	0.0575221	0.184615	5.94737	6.84211	1.72e-05	0.311578	-0.127093	Hypo	409	1344	-807	-1215	AT2G33730	P-loop containing nucleoside triphosphate hydrolases superfamily protein; FUNCTIONS IN: helicase activity, nucleic acid binding, ATP binding, ATP-dependent helicase activity; LOCATED IN: nucleus, cytoplasm; EXPRESSED IN: 25 plant structures; EXPRESSED DURING: 14 growth stages; CONTAINS InterPro DOMAIN/s: RNA helicase, DEAD-box type, Q motif (InterPro:IPR014014), DNA/RNA helicase, DEAD/DEAH box ty…
BnaA03g16400D	promoter	DMR_chrA03_7653907	chrA03	7653907	7655157	191	0.0627695	0.164364	10.9267	14.3979	1.64e-28	0.381894	-0.101594	Hypo	1251	528	-1244	-2494	AT2G35910	RING/U-box superfamily protein; FUNCTIONS IN: zinc ion binding; CONTAINS InterPro DOMAIN/s: Zinc finger, RING-type (InterPro:IPR001841), Zinc finger, C3HC4 RING-type (InterPro:IPR018957); BEST Arabidopsis thaliana protein match is: RING/U-box superfamily protein (TAIR:AT5G06490.1); Has 8225 Blast hits to 8203 proteins in 288 species: Archae - 0; Bacteria - 0; Metazoa - 1997; Fungi - 507; Plants -…
BnaA03g16450D	promoter	DMR_chrA03_7683938	chrA03	7683938	7685030	120	0.161134	0.322281	10.2917	12.5667	9.35e-23	0.499978	-0.161148	Hypo	1093	3130	-1613	-2705	AT2G35940	BEL1-like homeodomain 1 (BLH1); CONTAINS InterPro DOMAIN/s: Homeobox (InterPro:IPR001356), Homeodomain-like (InterPro:IPR009057), POX (InterPro:IPR006563), Homeodomain-related (InterPro:IPR012287); BEST Arabidopsis thaliana protein match is: BEL1-like homeodomain 6 (TAIR:AT4G34610.2); Has 35333 Blast hits to 34131 proteins in 2444 species: Archae - 798; Bacteria - 22429; Metazoa - 974; Fungi - 99…
BnaA03g16460D	promoter	DMR_chrA03_7683938	chrA03	7683938	7685030	120	0.161134	0.322281	10.2917	12.5667	9.35e-23	0.499978	-0.161148	Hypo	1093	505	-1049	-2141	AT2G35940	BEL1-like homeodomain 1 (BLH1); CONTAINS InterPro DOMAIN/s: Homeobox (InterPro:IPR001356), Homeodomain-like (InterPro:IPR009057), POX (InterPro:IPR006563), Homeodomain-related (InterPro:IPR012287); BEST Arabidopsis thaliana protein match is: BEL1-like homeodomain 6 (TAIR:AT4G34610.2); Has 71711 Blast hits to 13510 proteins in 414 species: Archae - 28; Bacteria - 75; Metazoa - 3080; Fungi - 2154; …
BnaA03g18940D	exon,promoter	DMR_chrA03_8950639	chrA03	8950639	8950688	14	0.0583333	0.163636	8.57143	7.85714	0.0114004	0.356481	-0.105303	Hypo	50	63	10	-39	N/A	N/A
BnaA03g22090D	promoter	DMR_chrA03_10463184	chrA03	10463184	10464128	40	0.0702525	0.17723	22.775	21.3	6.43e-12	0.396391	-0.106978	Hypo	945	1733	-116	-1060	AT2G28590	Protein kinase superfamily protein; FUNCTIONS IN: protein serine/threonine kinase activity, protein kinase activity, kinase activity, ATP binding; INVOLVED IN: protein amino acid phosphorylation; LOCATED IN: cellular_component unknown; EXPRESSED IN: 21 plant structures; EXPRESSED DURING: 14 growth stages; CONTAINS InterPro DOMAIN/s: Protein kinase, ATP binding site (InterPro:IPR017441), Protein k…
BnaA03g22400D	promoter	DMR_chrA03_10648905	chrA03	10648905	10649053	10	0.208333	0.0890411	7.2	14.6	0.017751	2.33974	0.119292	Hyper	149	523	-618	-766	AT2G27389	unknown protein; LOCATED IN: endomembrane system.
BnaA03g22410D	promoter	DMR_chrA03_10648905	chrA03	10648905	10649053	10	0.208333	0.0890411	7.2	14.6	0.017751	2.33974	0.119292	Hyper	149	113	-453	-601	N/A	N/A
BnaA03g26630D	promoter	DMR_chrA03_13065700	chrA03	13065700	13066529	23	0.0928571	0.20354	6.08696	9.82609	0.00528514	0.456211	-0.110683	Hypo	830	389	-291	-1120	AT3G50845	Protein of unknown function (DUF59); FUNCTIONS IN: molecular_function unknown; INVOLVED IN: biological_process unknown; LOCATED IN: cellular_component unknown; CONTAINS InterPro DOMAIN/s: Protein of unknown function DUF59 (InterPro:IPR002744); BEST Arabidopsis thaliana protein match is: Protein of unknown function (DUF59) (TAIR:AT1G68310.2); Has 567 Blast hits to 565 proteins in 213 species: Arch…
BnaA03g31180D	exon,promoter	DMR_chrA03_15077036	chrA03	15077036	15078027	167	0.0741379	0.174899	13.8922	16.3653	1.53e-27	0.423889	-0.100761	Hypo	992	3137	226	-765	AT3G10390	FLOWERING LOCUS D (FLD); FUNCTIONS IN: primary amine oxidase activity; INVOLVED IN: vegetative to reproductive phase transition of meristem, positive regulation of flower development, histone deacetylation; LOCATED IN: chloroplast; EXPRESSED IN: 22 plant structures; EXPRESSED DURING: 11 growth stages; CONTAINS InterPro DOMAIN/s: Amine oxidase (InterPro:IPR002937), SWIRM (InterPro:IPR007526); BEST…
BnaA03g34890D	promoter	DMR_chrA03_17028406	chrA03	17028406	17029272	12	0.0454545	0.228261	5.5	7.66667	0.00141012	0.199134	-0.182806	Hypo	867	1340	-1547	-2413	AT3G18710	plant U-box 29 (PUB29); FUNCTIONS IN: ubiquitin-protein ligase activity; INVOLVED IN: response to chitin, protein ubiquitination; LOCATED IN: ubiquitin ligase complex; EXPRESSED IN: 22 plant structures; EXPRESSED DURING: 12 growth stages; CONTAINS InterPro DOMAIN/s: U box domain (InterPro:IPR003613), Armadillo-type fold (InterPro:IPR016024); BEST Arabidopsis thaliana protein match is: ARM repeat …
BnaA03g36410D	promoter	DMR_chrA03_17830786	chrA03	17830786	17831578	235	0.102894	0.207275	10.5872	14.7404	6.59e-28	0.496413	-0.104381	Hypo	793	667	-1112	-1904	AT4G34910	P-loop containing nucleoside triphosphate hydrolases superfamily protein; FUNCTIONS IN: helicase activity, ATP binding, nucleic acid binding, ATP-dependent helicase activity; LOCATED IN: cellular_component unknown; EXPRESSED IN: 19 plant structures; EXPRESSED DURING: 11 growth stages; CONTAINS InterPro DOMAIN/s: RNA helicase, DEAD-box type, Q motif (InterPro:IPR014014), DNA/RNA helicase, DEAD/DEA…
BnaA03g36790D	intron	DMR_chrA03_18069673	chrA03	18069673	18069777	10	0.10596	0.216667	15.1	18	0.00758146	0.489047	-0.110706	Hypo	105	9867	4351	4247	AT3G22780	CHINESE FOR 'UGLY' (TSO1); CONTAINS InterPro DOMAIN/s: Tesmin/TSO1-like, CXC (InterPro:IPR005172); BEST Arabidopsis thaliana protein match is: TESMIN/TSO1-like CXC 2 (TAIR:AT4G14770.1); Has 1209 Blast hits to 687 proteins in 91 species: Archae - 0; Bacteria - 0; Metazoa - 404; Fungi - 6; Plants - 347; Viruses - 0; Other Eukaryotes - 452 (source: NCBI BLink).
BnaA03g37610D	promoter	DMR_chrA03_18649877	chrA03	18649877	18651046	313	0.0806354	0.183632	21.1182	21.9393	4.41e-71	0.439114	-0.102996	Hypo	1170	1561	-1213	-2382	AT3G24830	Ribosomal protein L13 family protein; FUNCTIONS IN: structural constituent of ribosome; INVOLVED IN: translation; LOCATED IN: cytosolic ribosome, cytosolic large ribosomal subunit, large ribosomal subunit, membrane; EXPRESSED IN: 22 plant structures; EXPRESSED DURING: 13 growth stages; CONTAINS InterPro DOMAIN/s: Ribosomal protein L13 (InterPro:IPR005822), Ribosomal protein L13, eukaryotic/archae…
BnaA03g42680D	promoter	DMR_chrA03_21406660	chrA03	21406660	21407564	24	0.0938697	0.200883	21.75	18.875	2.47e-06	0.467286	-0.107013	Hypo	905	1662	-1527	-2431	AT2G03020	Heat shock protein HSP20/alpha crystallin family; FUNCTIONS IN: aspartic-type endopeptidase activity; INVOLVED IN: proteolysis; LOCATED IN: cellular_component unknown; CONTAINS InterPro DOMAIN/s: Heat shock protein Hsp20 (InterPro:IPR002068), Small heat shock protein, predicted, plant (InterPro:IPR016952), Peptidase A1 (InterPro:IPR001461), HSP20-like chaperone (InterPro:IPR008978); BEST Arabidop…
BnaA03g45190D	promoter	DMR_chrA03_22990818	chrA03	22990818	22991350	14	0.0235294	0.129032	6.07143	8.85714	0.0101859	0.182353	-0.105503	Hypo	533	1119	-849	-1381	AT4G22170	CONTAINS InterPro DOMAIN/s: F-box domain, cyclin-like (InterPro:IPR001810), F-box domain, Skp2-like (InterPro:IPR022364), Protein of unknown function DUF295 (InterPro:IPR005174); BEST Arabidopsis thaliana protein match is: F-box family protein with a domain of unknown function (DUF295) (TAIR:AT4G22165.1); Has 30201 Blast hits to 17322 proteins in 780 species: Archae - 12; Bacteria - 1396; Metazoa…
BnaA03g56710D	promoter	DMR_chrA03_random_829778	chrA03_random	829778	830774	55	0.0865279	0.190731	16.6	30.6	4.58e-13	0.453665	-0.104203	Hypo	997	2030	-1760	-2756	AT2G42590	general regulatory factor 9 (GRF9); FUNCTIONS IN: protein phosphorylated amino acid binding, calcium ion binding; LOCATED IN: chloroplast stroma, nucleus, plasma membrane, cytoplasm; EXPRESSED IN: 24 plant structures; EXPRESSED DURING: 15 growth stages; CONTAINS InterPro DOMAIN/s: 14-3-3 protein (InterPro:IPR000308); BEST Arabidopsis thaliana protein match is: general regulatory factor 12 (TAIR:A…
BnaA04g00610D	exon,intron,promoter	DMR_chrA04_463355	chrA04	463355	464916	93	0.0948617	0.241772	8.16129	8.49462	5.94e-15	0.39236	-0.14691	Hypo	1562	1545	63	-1498	AT1G25520	Uncharacterized protein family (UPF0016); INVOLVED IN: response to karrikin; LOCATED IN: membrane; EXPRESSED IN: 22 plant structures; EXPRESSED DURING: 13 growth stages; CONTAINS InterPro DOMAIN/s: Uncharacterised protein family UPF0016 (InterPro:IPR001727); BEST Arabidopsis thaliana protein match is: Uncharacterized protein family (UPF0016) (TAIR:AT1G68650.1); Has 1806 Blast hits to 1733 protein…
BnaA04g01420D	exon,intron,utr5,promoter	DMR_chrA04_899770	chrA04	899770	900322	179	0.041329	0.144602	13.7877	19.6648	1.83e-42	0.285812	-0.103273	Hypo	553	1542	147	-405	AT3G60040	F-box family protein; FUNCTIONS IN: nucleic acid binding; INVOLVED IN: N-terminal protein myristoylation; LOCATED IN: plasma membrane; EXPRESSED IN: male gametophyte, cultured cell; EXPRESSED DURING: L mature pollen stage, M germinated pollen stage; CONTAINS InterPro DOMAIN/s: F-box domain, cyclin-like (InterPro:IPR001810), F-box domain, Skp2-like (InterPro:IPR022364), Pentatricopeptide repeat (I…
BnaA04g02150D	promoter	DMR_chrA04_1338373	chrA04	1338373	1339711	122	0.0769231	0.189767	9.90984	17.623	4.33e-20	0.405354	-0.112844	Hypo	1339	1879	-527	-1865	AT3G17500	F-box family protein; CONTAINS InterPro DOMAIN/s: F-box domain, cyclin-like (InterPro:IPR001810), F-box domain, Skp2-like (InterPro:IPR022364), F-box associated domain, type 1 (InterPro:IPR006527), F-box associated interaction domain (InterPro:IPR017451); BEST Arabidopsis thaliana protein match is: F-box and associated interaction domains-containing protein (TAIR:AT3G22350.1); Has 2047 Blast hits…
BnaA04g02480D	promoter	DMR_chrA04_1632927	chrA04	1632927	1634137	61	0.08	0.231118	6.96721	10.8525	2.44e-11	0.346144	-0.151118	Hypo	1211	654	-1473	-2683	AT3G57280	Transmembrane proteins 14C; INVOLVED IN: biological_process unknown; LOCATED IN: chloroplast, chloroplast inner membrane, chloroplast envelope; EXPRESSED IN: 24 plant structures; EXPRESSED DURING: 13 growth stages; CONTAINS InterPro DOMAIN/s: Uncharacterised protein family UPF0136, Transmembrane (InterPro:IPR005349); BEST Arabidopsis thaliana protein match is: Transmembrane proteins 14C (TAIR:AT3…
BnaA04g07190D	promoter	DMR_chrA04_5884086	chrA04	5884086	5885766	70	0.0735931	0.176603	6.6	12.7	1.03e-07	0.416715	-0.10301	Hypo	1681	3966	-5	-1685	AT4G12910	serine carboxypeptidase-like 20 (scpl20); FUNCTIONS IN: serine-type carboxypeptidase activity; INVOLVED IN: proteolysis; LOCATED IN: vacuole; EXPRESSED IN: 23 plant structures; EXPRESSED DURING: 13 growth stages; CONTAINS InterPro DOMAIN/s: Peptidase S10, serine carboxypeptidase (InterPro:IPR001563), Peptidase S10, serine carboxypeptidase, active site (InterPro:IPR018202); BEST Arabidopsis thalia…
BnaA04g07440D	promoter	DMR_chrA04_6335310	chrA04	6335310	6336408	47	0.110482	0.225877	7.51064	9.70213	1.63e-05	0.489122	-0.115396	Hypo	1099	2054	-597	-1695	AT5G35620	LOSS OF SUSCEPTIBILITY TO POTYVIRUS 1 (LSP1); FUNCTIONS IN: RNA binding, RNA 7-methylguanosine cap binding, translation initiation factor activity; INVOLVED IN: translational initiation, response to virus; LOCATED IN: nucleus, cytoplasm; EXPRESSED IN: 25 plant structures; EXPRESSED DURING: 16 growth stages; CONTAINS InterPro DOMAIN/s: Eukaryotic translation initiation factor 4E (eIF-4E) (InterPro…
BnaA04g10660D	promoter	DMR_chrA04_9359251	chrA04	9359251	9360244	36	0.197034	0.39521	13.1111	13.9167	1.31e-11	0.498555	-0.198176	Hypo	994	1137	-1453	-2446	AT5G39880	unknown protein; FUNCTIONS IN: molecular_function unknown; INVOLVED IN: biological_process unknown; LOCATED IN: endomembrane system; EXPRESSED IN: 10 plant structures; EXPRESSED DURING: L mature pollen stage, M germinated pollen stage, 4 anthesis, C globular stage, petal differentiation and expansion stage; BEST Arabidopsis thaliana protein match is: unknown protein (TAIR:AT3G28750.1); Has 25 Bla…
BnaA04g10670D	promoter	DMR_chrA04_9359251	chrA04	9359251	9360244	36	0.197034	0.39521	13.1111	13.9167	1.31e-11	0.498555	-0.198176	Hypo	994	3165	-281	-1274	AT5G40860	unknown protein; BEST Arabidopsis thaliana protein match is: unknown protein (TAIR:AT3G27210.1); Has 69 Blast hits to 69 proteins in 12 species: Archae - 0; Bacteria - 0; Metazoa - 0; Fungi - 0; Plants - 67; Viruses - 0; Other Eukaryotes - 2 (source: NCBI BLink).
BnaA04g10830D	promoter	DMR_chrA04_9429959	chrA04	9429959	9430743	57	0.0884719	0.201646	6.54386	8.52632	3.62e-06	0.438748	-0.113174	Hypo	785	739	-478	-1262	AT3G56520	NAC (No Apical Meristem) domain transcriptional regulator superfamily protein; FUNCTIONS IN: sequence-specific DNA binding transcription factor activity; INVOLVED IN: multicellular organismal development, regulation of transcription; CONTAINS InterPro DOMAIN/s: No apical meristem (NAM) protein (InterPro:IPR003441); BEST Arabidopsis thaliana protein match is: NAC domain containing protein 95 (TAIR…
BnaA04g14520D	exon,utr3	DMR_chrA04_12208257	chrA04	12208257	12209214	33	0.119658	0.277056	10.6364	7	3.05e-06	0.431891	-0.157398	Hypo	958	2264	2705	1748	AT2G24590	RNA recognition motif and CCHC-type zinc finger domains containing protein; FUNCTIONS IN: zinc ion binding, nucleotide binding, nucleic acid binding; INVOLVED IN: RNA splicing; LOCATED IN: nucleolus; EXPRESSED IN: 25 plant structures; EXPRESSED DURING: 13 growth stages; CONTAINS InterPro DOMAIN/s: RNA recognition motif, RNP-1 (InterPro:IPR000504), Nucleotide-binding, alpha-beta plait (InterPro:IP…
BnaA04g14530D	promoter	DMR_chrA04_12208257	chrA04	12208257	12209214	33	0.119658	0.277056	10.6364	7	3.05e-06	0.431891	-0.157398	Hypo	958	3248	-1250	-2207	AT2G24610	cyclic nucleotide-gated channel 14 (CNGC14); FUNCTIONS IN: ion channel activity, cyclic nucleotide binding, calmodulin binding; INVOLVED IN: potassium ion transport, ion transport, transmembrane transport; LOCATED IN: membrane; EXPRESSED IN: 9 plant structures; EXPRESSED DURING: 6 growth stages; CONTAINS InterPro DOMAIN/s: Cyclic nucleotide-binding (InterPro:IPR000595), Potassium channel, voltage…
BnaA04g14720D	promoter	DMR_chrA04_12371620	chrA04	12371620	12371748	14	0.0428571	0.2	5	5	0.00802476	0.214286	-0.157143	Hypo	129	1005	-449	-577	AT2G24860	DnaJ/Hsp40 cysteine-rich domain superfamily protein; FUNCTIONS IN: unfolded protein binding, heat shock protein binding; INVOLVED IN: protein folding; EXPRESSED IN: 23 plant structures; EXPRESSED DURING: 15 growth stages; CONTAINS InterPro DOMAIN/s: Heat shock protein DnaJ, cysteine-rich domain (InterPro:IPR001305); Has 124 Blast hits to 124 proteins in 32 species: Archae - 0; Bacteria - 8; Metaz…
BnaA04g23180D	exon,intron,utr5,promoter	DMR_chrA04_17259551	chrA04	17259551	17260550	87	0.0969609	0.211485	7.94253	8.2069	2.68e-09	0.458477	-0.114524	Hypo	1000	2664	159	-840	AT2G39310	jacalin-related lectin 22; FUNCTIONS IN: molecular_function unknown; INVOLVED IN: biological_process unknown; LOCATED IN: cellular_component unknown; EXPRESSED IN: 13 plant structures; EXPRESSED DURING: LP.06 six leaves visible, LP.04 four leaves visible, 4 anthesis, LP.12 twelve leaves visible, D bilateral stage; CONTAINS InterPro DOMAIN/s: Mannose-binding lectin (InterPro:IPR001229); BEST Arabi…
BnaA04g23320D	promoter	DMR_chrA04_17371459	chrA04	17371459	17372451	57	0.108974	0.283804	8.21053	11.807	2.95e-13	0.383978	-0.17483	Hypo	993	400	-683	-1675	AT2G40530	unknown protein; FUNCTIONS IN: molecular_function unknown; INVOLVED IN: biological_process unknown; LOCATED IN: endomembrane system; EXPRESSED IN: leaf apex, inflorescence meristem, petal, flower; EXPRESSED DURING: 4 anthesis, petal differentiation and expansion stage; Has 5 Blast hits to 5 proteins in 2 species: Archae - 0; Bacteria - 0; Metazoa - 0; Fungi - 0; Plants - 5; Viruses - 0; Other Euk…
BnaA04g27320D	promoter	DMR_chrA04_random_34311	chrA04_random	34311	35042	191	0.0937763	0.206136	12.4503	19.4555	7.96e-33	0.454925	-0.112359	Hypo	732	2335	-3	-734	AT3G60310	unknown protein; Has 22 Blast hits to 18 proteins in 9 species: Archae - 0; Bacteria - 0; Metazoa - 0; Fungi - 0; Plants - 22; Viruses - 0; Other Eukaryotes - 0 (source: NCBI BLink).
BnaA05g01310D	promoter	DMR_chrA05_778618	chrA05	778618	779344	10	0.0769231	0.20339	5.2	11.8	0.0446964	0.378205	-0.126467	Hypo	727	3065	-1607	-2333	AT2G46530	auxin response factor 11 (ARF11); FUNCTIONS IN: sequence-specific DNA binding transcription factor activity; INVOLVED IN: response to hormone stimulus, regulation of transcription, DNA-dependent, regulation of transcription; LOCATED IN: endomembrane system, nucleus; EXPRESSED IN: 21 plant structures; EXPRESSED DURING: 13 growth stages; CONTAINS InterPro DOMAIN/s: Aux/IAA-ARF-dimerisation (InterPr…
BnaA05g02600D	promoter	DMR_chrA05_1415636	chrA05	1415636	1416628	224	0.0828262	0.186387	13.2054	12.7902	1.6e-31	0.444377	-0.103561	Hypo	993	1707	-259	-1251	AT2G42030	RING/U-box superfamily protein; FUNCTIONS IN: zinc ion binding; EXPRESSED IN: 24 plant structures; EXPRESSED DURING: 15 growth stages; CONTAINS InterPro DOMAIN/s: Zinc finger, RING-type, conserved site (InterPro:IPR017907), Zinc finger, RING-type (InterPro:IPR001841), Zinc finger, C3HC4 RING-type (InterPro:IPR018957); BEST Arabidopsis thaliana protein match is: RING/U-box superfamily protein (TAI…
BnaA05g02610D	promoter	DMR_chrA05_1415636	chrA05	1415636	1416628	224	0.0828262	0.186387	13.2054	12.7902	1.6e-31	0.444377	-0.103561	Hypo	993	1664	-1581	-2573	AT2G42040	CONTAINS InterPro DOMAIN/s: WRC (InterPro:IPR014977); Has 219 Blast hits to 219 proteins in 19 species: Archae - 0; Bacteria - 0; Metazoa - 3; Fungi - 0; Plants - 215; Viruses - 0; Other Eukaryotes - 1 (source: NCBI BLink).
BnaA05g06320D	promoter	DMR_chrA05_3362841	chrA05	3362841	3362999	14	0.0684932	0.205882	10.4286	12.1429	0.000580345	0.332681	-0.137389	Hypo	159	6482	-628	-786	AT3G57590	F-box and associated interaction domains-containing protein; CONTAINS InterPro DOMAIN/s: F-box domain, cyclin-like (InterPro:IPR001810), F-box domain, Skp2-like (InterPro:IPR022364), F-box associated domain, type 3 (InterPro:IPR013187), F-box associated interaction domain (InterPro:IPR017451); BEST Arabidopsis thaliana protein match is: F-box and associated interaction domains-containing protein …
BnaA05g06330D	promoter	DMR_chrA05_3362841	chrA05	3362841	3362999	14	0.0684932	0.205882	10.4286	12.1429	0.000580345	0.332681	-0.137389	Hypo	159	465	-396	-554	AT2G38790	unknown protein; Has 21 Blast hits to 21 proteins in 5 species: Archae - 0; Bacteria - 0; Metazoa - 0; Fungi - 0; Plants - 19; Viruses - 0; Other Eukaryotes - 2 (source: NCBI BLink).
BnaA05g12220D	promoter	DMR_chrA05_7038782	chrA05	7038782	7038839	11	0.04	0.16	6.81818	6.81818	0.0265981	0.25	-0.12	Hypo	58	830	-1635	-1692	AT2G30130	ASL5; CONTAINS InterPro DOMAIN/s: Lateral organ boundaries, LOB (InterPro:IPR004883); BEST Arabidopsis thaliana protein match is: LOB domain-containing protein 11 (TAIR:AT2G28500.1); Has 1148 Blast hits to 1140 proteins in 32 species: Archae - 0; Bacteria - 0; Metazoa - 0; Fungi - 2; Plants - 1024; Viruses - 0; Other Eukaryotes - 122 (source: NCBI BLink).
BnaA05g12400D	promoter	DMR_chrA05_7197537	chrA05	7197537	7198598	154	0.0827898	0.186987	12.9416	19.7597	4.77e-26	0.442758	-0.104197	Hypo	1062	2364	-466	-1527	AT2G29640	JOSEPHIN-like protein (JOSL); CONTAINS InterPro DOMAIN/s: Machado-Joseph disease protein MJD (InterPro:IPR006155); BEST Arabidopsis thaliana protein match is: josephin protein-related (TAIR:AT1G07300.1); Has 526 Blast hits to 526 proteins in 96 species: Archae - 0; Bacteria - 0; Metazoa - 376; Fungi - 0; Plants - 101; Viruses - 0; Other Eukaryotes - 49 (source: NCBI BLink).
BnaA05g12980D	promoter	DMR_chrA05_7657377	chrA05	7657377	7658068	13	0.126761	0.312849	5.46154	13.7692	0.00227216	0.405181	-0.186089	Hypo	692	4746	-220	-911	AT5G37300	WSD1; CONTAINS InterPro DOMAIN/s: O-acyltransferase, WSD1, C-terminal (InterPro:IPR009721), O-acyltransferase, WSD1, N-terminal (InterPro:IPR004255); BEST Arabidopsis thaliana protein match is: O-acyltransferase (WSD1-like) family protein (TAIR:AT2G38995.2); Has 30201 Blast hits to 17322 proteins in 780 species: Archae - 12; Bacteria - 1396; Metazoa - 17338; Fungi - 3422; Plants - 5037; Viruses -…
BnaA05g16250D	promoter	DMR_chrA05_10865708	chrA05	10865708	10865882	20	0.0892857	0.242574	8.4	10.1	9.52e-05	0.368076	-0.153289	Hypo	175	1899	-527	-701	AT1G49190	response regulator 19 (RR19); CONTAINS InterPro DOMAIN/s: Response regulator, plant B-type (InterPro:IPR017053), CheY-like (InterPro:IPR011006), Homeodomain-like (InterPro:IPR009057), Signal transduction response regulator, receiver domain (InterPro:IPR001789), Homeodomain-related (InterPro:IPR012287), Myb-like DNA-binding domain, SHAQKYF class (InterPro:IPR006447); BEST Arabidopsis thaliana prot…
BnaA05g23520D	promoter	DMR_chrA05_17782194	chrA05	17782194	17782367	15	0.0105263	0.144	6.33333	8.33333	0.000369759	0.0730994	-0.133474	Hypo	174	3977	-800	-973	AT3G16170	AMP-dependent synthetase and ligase family protein; FUNCTIONS IN: catalytic activity, AMP binding; INVOLVED IN: metabolic process; LOCATED IN: membrane; EXPRESSED IN: 21 plant structures; EXPRESSED DURING: 12 growth stages; CONTAINS InterPro DOMAIN/s: AMP-binding, conserved site (InterPro:IPR020845), AMP-dependent synthetase/ligase (InterPro:IPR000873); BEST Arabidopsis thaliana protein match is:…
BnaA05g35420D	promoter	DMR_chrA05_random_809508	chrA05_random	809508	809550	12	0.0149254	0.122449	5.58333	8.16667	0.0156933	0.121891	-0.107524	Hypo	43	1067	-1616	-1658	AT4G14805	Bifunctional inhibitor/lipid-transfer protein/seed storage 2S albumin superfamily protein; CONTAINS InterPro DOMAIN/s: Bifunctional inhibitor/plant lipid transfer protein/seed storage (InterPro:IPR016140); BEST Arabidopsis thaliana protein match is: Bifunctional inhibitor/lipid-transfer protein/seed storage 2S albumin superfamily protein (TAIR:AT3G43720.2); Has 30201 Blast hits to 17322 proteins …
BnaA06g02890D	promoter	DMR_chrA06_1761648	chrA06	1761648	1761708	14	0.0660377	0.463415	7.57143	5.85714	2.11e-10	0.142502	-0.397377	Hypo	61	2223	-1386	-1446	AT1G50310	sugar transporter 9 (STP9); FUNCTIONS IN: carbohydrate transmembrane transporter activity, sugar:hydrogen symporter activity; INVOLVED IN: transport, transmembrane transport; LOCATED IN: integral to membrane, membrane; EXPRESSED IN: 16 plant structures; EXPRESSED DURING: 8 growth stages; CONTAINS InterPro DOMAIN/s: Sugar transporter, conserved site (InterPro:IPR005829), Major facilitator superfam…
BnaA06g04370D	exon,utr5,promoter	DMR_chrA06_2613219	chrA06	2613219	2614193	285	0.0976389	0.198317	19.7649	20.4351	1.11e-52	0.492337	-0.100678	Hypo	975	4155	108	-866	AT1G07870	Protein kinase superfamily protein; FUNCTIONS IN: protein serine/threonine kinase activity, protein kinase activity, kinase activity, ATP binding; INVOLVED IN: response to salt stress, N-terminal protein myristoylation; LOCATED IN: plasma membrane; EXPRESSED IN: 24 plant structures; EXPRESSED DURING: 13 growth stages; CONTAINS InterPro DOMAIN/s: Protein kinase, ATP binding site (InterPro:IPR01744…
BnaA06g04380D	promoter	DMR_chrA06_2613219	chrA06	2613219	2614193	285	0.0976389	0.198317	19.7649	20.4351	1.11e-52	0.492337	-0.100678	Hypo	975	2512	-1717	-2691	AT1G07890	ascorbate peroxidase 1 (APX1); FUNCTIONS IN: L-ascorbate peroxidase activity; INVOLVED IN: response to reactive oxygen species, response to salt stress, response to heat, hydrogen peroxide catabolic process, embryo development ending in seed dormancy; LOCATED IN: cytosol, chloroplast, plasma membrane; EXPRESSED IN: 26 plant structures; EXPRESSED DURING: 16 growth stages; CONTAINS InterPro DOMAIN/…
BnaA06g05450D	promoter	DMR_chrA06_3096148	chrA06	3096148	3097244	288	0.0930347	0.194894	21.2361	16.3194	3.77e-52	0.477361	-0.101859	Hypo	1097	1266	-640	-1736	AT1G09550	Pectinacetylesterase family protein; FUNCTIONS IN: carboxylesterase activity; INVOLVED IN: biological_process unknown; LOCATED IN: endomembrane system; CONTAINS InterPro DOMAIN/s: Pectinacetylesterase (InterPro:IPR004963); BEST Arabidopsis thaliana protein match is: Pectinacetylesterase family protein (TAIR:AT1G57590.1); Has 515 Blast hits to 510 proteins in 88 species: Archae - 0; Bacteria - 30;…
BnaA06g05460D	promoter	DMR_chrA06_3096148	chrA06	3096148	3097244	288	0.0930347	0.194894	21.2361	16.3194	3.77e-52	0.477361	-0.101859	Hypo	1097	1090	-88	-1184	AT1G09560	germin-like protein 5 (GLP5); FUNCTIONS IN: manganese ion binding, nutrient reservoir activity; INVOLVED IN: response to cold; LOCATED IN: cell wall, nucleus; EXPRESSED IN: 22 plant structures; EXPRESSED DURING: 14 growth stages; CONTAINS InterPro DOMAIN/s: Cupin, RmlC-type (InterPro:IPR011051), Cupin 1 (InterPro:IPR006045), Germin (InterPro:IPR001929), RmlC-like jelly roll fold (InterPro:IPR0147…
BnaA06g11680D	promoter	DMR_chrA06_6061158	chrA06	6061158	6061844	163	0.0892283	0.19401	15.2638	13.7239	1.83e-25	0.459916	-0.104782	Hypo	687	1653	-1536	-2222	N/A	N/A
BnaA06g11690D	exon,intron,promoter	DMR_chrA06_6061158	chrA06	6061158	6061844	163	0.0892283	0.19401	15.2638	13.7239	1.83e-25	0.459916	-0.104782	Hypo	687	1284	265	-421	AT1G17380	jasmonate-zim-domain protein 5 (JAZ5); CONTAINS InterPro DOMAIN/s: Tify (InterPro:IPR010399), CCT domain-like (InterPro:IPR018467); BEST Arabidopsis thaliana protein match is: jasmonate-zim-domain protein 6 (TAIR:AT1G72450.1); Has 301 Blast hits to 296 proteins in 28 species: Archae - 0; Bacteria - 0; Metazoa - 0; Fungi - 0; Plants - 301; Viruses - 0; Other Eukaryotes - 0 (source: NCBI BLink).
BnaA06g11700D	exon	DMR_chrA06_6067580	chrA06	6067580	6067612	13	0.0151515	0.123077	5.07692	5	0.0170091	0.123106	-0.107925	Hypo	33	1166	701	669	AT1G17400	unknown protein; BEST Arabidopsis thaliana protein match is: unknown protein (TAIR:AT1G72490.1); Has 30201 Blast hits to 17322 proteins in 780 species: Archae - 12; Bacteria - 1396; Metazoa - 17338; Fungi - 3422; Plants - 5037; Viruses - 0; Other Eukaryotes - 2996 (source: NCBI BLink).
BnaA06g12160D	promoter	DMR_chrA06_6287311	chrA06	6287311	6288303	63	0.0997067	0.247682	10.8254	11.9841	1.18e-13	0.402559	-0.147975	Hypo	993	1830	-46	-1038	AT3G12300	unknown protein; FUNCTIONS IN: molecular_function unknown; INVOLVED IN: biological_process unknown; LOCATED IN: endomembrane system; EXPRESSED IN: 23 plant structures; EXPRESSED DURING: 15 growth stages; CONTAINS InterPro DOMAIN/s: Protein of unknown function DUF667 (InterPro:IPR007714); Has 373 Blast hits to 371 proteins in 116 species: Archae - 0; Bacteria - 0; Metazoa - 213; Fungi - 4; Plants …
BnaA06g12170D	exon,intron,promoter	DMR_chrA06_6287311	chrA06	6287311	6288303	63	0.0997067	0.247682	10.8254	11.9841	1.18e-13	0.402559	-0.147975	Hypo	993	1056	596	-396	AT3G12300	unknown protein; FUNCTIONS IN: molecular_function unknown; INVOLVED IN: biological_process unknown; LOCATED IN: endomembrane system; EXPRESSED IN: 23 plant structures; EXPRESSED DURING: 15 growth stages; CONTAINS InterPro DOMAIN/s: Protein of unknown function DUF667 (InterPro:IPR007714); Has 373 Blast hits to 371 proteins in 116 species: Archae - 0; Bacteria - 0; Metazoa - 213; Fungi - 4; Plants …
BnaA06g12620D	promoter	DMR_chrA06_6541811	chrA06	6541811	6542230	43	0.168831	0.437759	7.16279	11.2093	1.39e-15	0.385671	-0.268928	Hypo	420	1531	-715	-1134	AT1G18490	Protein of unknown function (DUF1637); FUNCTIONS IN: cysteamine dioxygenase activity; INVOLVED IN: oxidation reduction; LOCATED IN: cellular_component unknown; EXPRESSED IN: 22 plant structures; EXPRESSED DURING: 13 growth stages; CONTAINS InterPro DOMAIN/s: Protein of unknown function DUF1637 (InterPro:IPR012864); BEST Arabidopsis thaliana protein match is: Protein of unknown function (DUF1637) …
BnaA06g13840D	exon,intron,utr5,promoter	DMR_chrA06_7365899	chrA06	7365899	7367074	112	0.180244	0.0633929	8.76786	10	7.41e-17	2.84329	0.116852	Hyper	1176	1691	352	-823	AT1G19690	NAD(P)-binding Rossmann-fold superfamily protein; FUNCTIONS IN: coenzyme binding, binding, catalytic activity; INVOLVED IN: cellular metabolic process, metabolic process; LOCATED IN: chloroplast; EXPRESSED IN: 21 plant structures; EXPRESSED DURING: 13 growth stages; CONTAINS InterPro DOMAIN/s: NAD-dependent epimerase/dehydratase (InterPro:IPR001509), NAD(P)-binding domain (InterPro:IPR016040); Ha…
BnaA06g16990D	promoter	DMR_chrA06_9626919	chrA06	9626919	9628025	59	0.0973684	0.201905	6.44068	8.89831	1.89e-05	0.482249	-0.104536	Hypo	1107	3842	-747	-1853	AT3G47910	Ubiquitin carboxyl-terminal hydrolase-related protein; FUNCTIONS IN: ubiquitin thiolesterase activity, zinc ion binding; INVOLVED IN: ubiquitin-dependent protein catabolic process; LOCATED IN: intracellular; EXPRESSED IN: cultured cell; CONTAINS InterPro DOMAIN/s: Protein of unknown function DUF627 (InterPro:IPR006866), Peptidase C19, ubiquitin carboxyl-terminal hydrolase 2 (InterPro:IPR001394), …
BnaA06g17700D	exon,intron,utr5,promoter	DMR_chrA06_10099924	chrA06	10099924	10101022	228	0.095418	0.206482	9.28509	12.0439	8.12e-27	0.462113	-0.111064	Hypo	1099	2796	243	-855	AT3G46980	phosphate transporter 4;3 (PHT4;3); FUNCTIONS IN: organic anion transmembrane transporter activity, carbohydrate transmembrane transporter activity, inorganic phosphate transmembrane transporter activity, sugar:hydrogen symporter activity; INVOLVED IN: transmembrane transport; LOCATED IN: membrane; EXPRESSED IN: 23 plant structures; EXPRESSED DURING: 13 growth stages; CONTAINS InterPro DOMAIN/s: …
BnaA06g20740D	promoter	DMR_chrA06_14268103	chrA06	14268103	14268343	43	0.123626	0.268702	8.46512	15.2326	3.54e-08	0.460087	-0.145076	Hypo	241	2637	-365	-605	AT3G47960	Major facilitator superfamily protein; FUNCTIONS IN: transporter activity; INVOLVED IN: oligopeptide transport; LOCATED IN: plasma membrane, membrane; EXPRESSED IN: 24 plant structures; EXPRESSED DURING: 13 growth stages; CONTAINS InterPro DOMAIN/s: Oligopeptide transporter (InterPro:IPR000109), Major facilitator superfamily, general substrate transporter (InterPro:IPR016196); BEST Arabidopsis th…
BnaA06g26390D	promoter	DMR_chrA06_18157204	chrA06	18157204	18157912	49	0.137667	0.304428	10.6735	11.0612	5.96e-11	0.452216	-0.166761	Hypo	709	1642	-1491	-2199	AT5G23750	Remorin family protein; CONTAINS InterPro DOMAIN/s: Remorin, C-terminal (InterPro:IPR005516), Remorin, N-terminal (InterPro:IPR005518); BEST Arabidopsis thaliana protein match is: Remorin family protein (TAIR:AT3G48940.1); Has 1807 Blast hits to 1807 proteins in 277 species: Archae - 0; Bacteria - 0; Metazoa - 736; Fungi - 347; Plants - 385; Viruses - 0; Other Eukaryotes - 339 (source: NCBI BLink…
BnaA06g31350D	promoter	DMR_chrA06_21094781	chrA06	21094781	21095250	50	0.106754	0.245455	9.18	13.2	2.6e-09	0.434923	-0.138701	Hypo	470	2247	-828	-1297	AT3G28720	unknown protein; FUNCTIONS IN: molecular_function unknown; INVOLVED IN: biological_process unknown; LOCATED IN: cellular_component unknown; EXPRESSED IN: 25 plant structures; EXPRESSED DURING: 13 growth stages; BEST Arabidopsis thaliana protein match is: unknown protein (TAIR:AT5G58100.1); Has 1610 Blast hits to 344 proteins in 85 species: Archae - 0; Bacteria - 567; Metazoa - 95; Fungi - 71; Pla…
BnaA06g34060D	promoter	DMR_chrA06_22543045	chrA06	22543045	22544142	207	0.0436508	0.14485	12.1739	13.5072	1.2e-37	0.301352	-0.101199	Hypo	1098	2282	-1358	-2455	AT2G02720	Pectate lyase family protein; FUNCTIONS IN: lyase activity, pectate lyase activity; INVOLVED IN: biological_process unknown; LOCATED IN: endomembrane system; EXPRESSED IN: 9 plant structures; EXPRESSED DURING: L mature pollen stage, M germinated pollen stage, 4 anthesis, C globular stage, petal differentiation and expansion stage; CONTAINS InterPro DOMAIN/s: Pectin lyase fold/virulence factor (In…
BnaA06g34070D	promoter	DMR_chrA06_22543045	chrA06	22543045	22544142	207	0.0436508	0.14485	12.1739	13.5072	1.2e-37	0.301352	-0.101199	Hypo	1098	2418	-8	-1105	AT2G02710	PAS/LOV protein B (PLPB); FUNCTIONS IN: two-component sensor activity, signal transducer activity; INVOLVED IN: signal transduction, regulation of transcription, DNA-dependent, two-component signal transduction system (phosphorelay); LOCATED IN: cellular_component unknown; EXPRESSED IN: 24 plant structures; EXPRESSED DURING: 14 growth stages; CONTAINS InterPro DOMAIN/s: PAC motif (InterPro:IPR001…
BnaA06g35280D	promoter	DMR_chrA06_23250821	chrA06	23250821	23251316	61	0.062069	0.168519	7.13115	8.85246	3.21e-07	0.368321	-0.10645	Hypo	496	992	-1448	-1943	AT5G47740	Adenine nucleotide alpha hydrolases-like superfamily protein; FUNCTIONS IN: molecular_function unknown; INVOLVED IN: response to stress; LOCATED IN: cellular_component unknown; EXPRESSED IN: root; CONTAINS InterPro DOMAIN/s: UspA (InterPro:IPR006016), Rossmann-like alpha/beta/alpha sandwich fold (InterPro:IPR014729); BEST Arabidopsis thaliana protein match is: U-box domain-containing protein kina…
BnaA06g35290D	promoter	DMR_chrA06_23250821	chrA06	23250821	23251316	61	0.062069	0.168519	7.13115	8.85246	3.21e-07	0.368321	-0.10645	Hypo	496	2442	-487	-982	AT5G47730	Sec14p-like phosphatidylinositol transfer family protein; CONTAINS InterPro DOMAIN/s: Cellular retinaldehyde-binding/triple function, C-terminal (InterPro:IPR001251), Cellular retinaldehyde-binding/triple function, N-terminal (InterPro:IPR008273), Phosphatidylinositol transfer protein-like, N-terminal (InterPro:IPR011074); BEST Arabidopsis thaliana protein match is: Sec14p-like phosphatidylinosit…
BnaA06g38030D	exon,intron,promoter	DMR_chrA06_random_282557	chrA06_random	282557	283638	299	0.11561	0.239482	14.8696	15.7391	8.57e-55	0.482749	-0.123872	Hypo	1082	2159	491	-590	AT1G09970	LRR XI-23; FUNCTIONS IN: protein serine/threonine kinase activity, protein kinase activity, kinase activity, ATP binding; INVOLVED IN: protein amino acid phosphorylation, transmembrane receptor protein tyrosine kinase signaling pathway, protein amino acid autophosphorylation; LOCATED IN: plasma membrane; EXPRESSED IN: 22 plant structures; EXPRESSED DURING: 14 growth stages; CONTAINS InterPro DOMA…
BnaA06g38860D	promoter	DMR_chrA06_random_939424	chrA06_random	939424	939615	41	0.00560224	0.114286	8.70732	9.39024	3.77e-11	0.0490196	-0.108683	Hypo	192	1364	-1884	-2075	N/A	N/A
BnaA07g00650D	exon,utr5,promoter	DMR_chrA07_481735	chrA07	481735	482694	150	0.0821582	0.188148	10.8733	16.0867	5.14e-22	0.436669	-0.105989	Hypo	960	5102	19	-940	AT2G20050	protein serine/threonine phosphatases;protein kinases;catalytics;cAMP-dependent protein kinase regulators;ATP binding;protein serine/threonine phosphatases; FUNCTIONS IN: cAMP-dependent protein kinase regulator activity, protein kinase activity, protein serine/threonine phosphatase activity, catalytic activity, ATP binding; INVOLVED IN: protein amino acid phosphorylation, protein amino acid depho…
BnaA07g02200D	promoter	DMR_chrA07_1842357	chrA07	1842357	1843353	248	0.0826446	0.187213	14.6371	12.2984	1.04e-36	0.441447	-0.104568	Hypo	997	1437	-218	-1214	AT1G02305	Cysteine proteinases superfamily protein; FUNCTIONS IN: cysteine-type endopeptidase activity, cysteine-type peptidase activity; INVOLVED IN: proteolysis, regulation of catalytic activity; LOCATED IN: vacuole; EXPRESSED IN: 23 plant structures; EXPRESSED DURING: 15 growth stages; CONTAINS InterPro DOMAIN/s: Peptidase C1A, papain (InterPro:IPR013128), Peptidase C1A, cathepsin B (InterPro:IPR015643)…
BnaA07g02870D	promoter	DMR_chrA07_2502547	chrA07	2502547	2502628	22	0.232323	0.108108	13.5	8.40909	0.000665322	2.14899	0.124215	Hyper	82	664	-1942	-2023	AT2G17705	unknown protein; FUNCTIONS IN: molecular_function unknown; INVOLVED IN: biological_process unknown; LOCATED IN: plasma membrane; EXPRESSED IN: cultured cell; BEST Arabidopsis thaliana protein match is: unknown protein (TAIR:AT4G08330.1); Has 135 Blast hits to 135 proteins in 32 species: Archae - 5; Bacteria - 29; Metazoa - 0; Fungi - 0; Plants - 91; Viruses - 0; Other Eukaryotes - 10 (source: NCB…
BnaA07g04100D	promoter	DMR_chrA07_4232393	chrA07	4232393	4232829	74	0.0554529	0.159309	7.31081	7.04054	4.46e-08	0.348084	-0.103856	Hypo	437	645	-577	-1013	AT5G37200	RING/U-box superfamily protein; CONTAINS InterPro DOMAIN/s: Zinc finger, RING-type (InterPro:IPR001841), Zinc finger, C3HC4 RING-type (InterPro:IPR018957); BEST Arabidopsis thaliana protein match is: RING/U-box superfamily protein (TAIR:AT5G37280.1); Has 1807 Blast hits to 1807 proteins in 277 species: Archae - 0; Bacteria - 0; Metazoa - 736; Fungi - 347; Plants - 385; Viruses - 0; Other Eukaryot…
BnaA07g04210D	promoter	DMR_chrA07_4393834	chrA07	4393834	4394534	65	0.101322	0.205663	6.98462	10.3231	2.47e-06	0.492658	-0.104342	Hypo	701	1597	-871	-1571	AT2G15560	Putative endonuclease or glycosyl hydrolase; BEST Arabidopsis thaliana protein match is: Putative endonuclease or glycosyl hydrolase (TAIR:AT3G62200.1); Has 355 Blast hits to 333 proteins in 56 species: Archae - 0; Bacteria - 12; Metazoa - 73; Fungi - 48; Plants - 215; Viruses - 0; Other Eukaryotes - 7 (source: NCBI BLink).
BnaA07g04740D	promoter	DMR_chrA07_5142471	chrA07	5142471	5143962	192	0.0998343	0.21039	12.5729	16.1406	2.09e-29	0.474519	-0.110556	Hypo	1492	2522	-228	-1719	AT5G48300	ADP glucose pyrophosphorylase 1 (ADG1); FUNCTIONS IN: glucose-1-phosphate adenylyltransferase activity; INVOLVED IN: photoperiodism, flowering, starch biosynthetic process; LOCATED IN: heterotetrameric ADPG pyrophosphorylase complex, apoplast, chloroplast, chloroplast stroma; EXPRESSED IN: 28 plant structures; EXPRESSED DURING: 14 growth stages; CONTAINS InterPro DOMAIN/s: Glucose-1-phosphate ade…
BnaA07g15720D	exon,utr5,promoter	DMR_chrA07_13513794	chrA07	13513794	13514681	32	0.0985401	0.218391	8.5625	8.15625	0.000199497	0.45121	-0.119851	Hypo	888	741	232	-655	AT5G42110	unknown protein; FUNCTIONS IN: molecular_function unknown; INVOLVED IN: biological_process unknown; LOCATED IN: endomembrane system; EXPRESSED IN: 11 plant structures; EXPRESSED DURING: 6 growth stages; Has 36 Blast hits to 36 proteins in 8 species: Archae - 0; Bacteria - 0; Metazoa - 0; Fungi - 0; Plants - 36; Viruses - 0; Other Eukaryotes - 0 (source: NCBI BLink).
BnaA07g15970D	promoter	DMR_chrA07_13643638	chrA07	13643638	13644368	93	0.0884451	0.203343	7.53763	11.5806	2.94e-11	0.434956	-0.114898	Hypo	731	1508	-514	-1244	AT3G53120	VPS37-1; CONTAINS InterPro DOMAIN/s: Modifier of rudimentary, Modr (InterPro:IPR009851); BEST Arabidopsis thaliana protein match is: Modifier of rudimentary (Mod(r)) protein (TAIR:AT2G36680.1); Has 448 Blast hits to 448 proteins in 101 species: Archae - 0; Bacteria - 6; Metazoa - 285; Fungi - 19; Plants - 79; Viruses - 0; Other Eukaryotes - 59 (source: NCBI BLink).
BnaA07g15980D	promoter	DMR_chrA07_13643638	chrA07	13643638	13644368	93	0.0884451	0.203343	7.53763	11.5806	2.94e-11	0.434956	-0.114898	Hypo	731	3061	-1952	-2682	AT3G53130	LUTEIN DEFICIENT 1 (LUT1); FUNCTIONS IN: epsilon hydroxylase activity, oxygen binding; INVOLVED IN: carotenoid biosynthetic process; LOCATED IN: chloroplast, chloroplast envelope; EXPRESSED IN: 22 plant structures; EXPRESSED DURING: 13 growth stages; CONTAINS InterPro DOMAIN/s: Cytochrome P450 (InterPro:IPR001128), Cytochrome P450, E-class, group I (InterPro:IPR002401), Cytochrome P450, conserved…
BnaA07g17200D	promoter	DMR_chrA07_14430842	chrA07	14430842	14430949	14	0.165354	0.338129	9.07143	9.92857	0.00183971	0.489027	-0.172775	Hypo	108	1644	-1915	-2022	AT3G57150	homologue of NAP57 (NAP57); FUNCTIONS IN: pseudouridine synthase activity; INVOLVED IN: pseudouridine synthesis, RNA modification, RNA processing; LOCATED IN: cytosol, nucleolus; EXPRESSED IN: 24 plant structures; EXPRESSED DURING: 13 growth stages; CONTAINS InterPro DOMAIN/s: Pseudouridine synthase, catalytic domain (InterPro:IPR020103), Pseudouridine synthase/archaeosine transglycosylase-like (…
BnaA07g17390D	intron	DMR_chrA07_14569793	chrA07	14569793	14569932	10	0.0392157	0.42	5.1	5	3.06e-06	0.0933707	-0.380784	Hypo	140	4277	2155	2016	AT2G03935	expressed protein, no suitable start codon could be identified. This may be a pseudogene.
BnaA07g18130D	promoter	DMR_chrA07_14923080	chrA07	14923080	14923206	11	0.0361446	0.145455	7.54545	5	0.0264574	0.248494	-0.10931	Hypo	127	3055	-1162	-1288	AT3G59050	polyamine oxidase 3 (PAO3); CONTAINS InterPro DOMAIN/s: Amine oxidase (InterPro:IPR002937), Flavin-containing amine oxidase (InterPro:IPR001613); BEST Arabidopsis thaliana protein match is: polyamine oxidase 2 (TAIR:AT2G43020.1); Has 6641 Blast hits to 6191 proteins in 1102 species: Archae - 131; Bacteria - 2618; Metazoa - 1408; Fungi - 589; Plants - 766; Viruses - 0; Other Eukaryotes - 1129 (sou…
BnaA07g24700D	promoter	DMR_chrA07_18474908	chrA07	18474908	18475078	14	0.157143	0.0526316	5	6.78571	0.0329692	2.98571	0.104511	Hyper	171	3410	-1722	-1892	AT1G68200	Zinc finger C-x8-C-x5-C-x3-H type family protein; CONTAINS InterPro DOMAIN/s: Zinc finger, CCCH-type (InterPro:IPR000571); BEST Arabidopsis thaliana protein match is: Zinc finger C-x8-C-x5-C-x3-H type family protein (TAIR:AT1G66810.1); Has 1170 Blast hits to 1062 proteins in 230 species: Archae - 0; Bacteria - 0; Metazoa - 455; Fungi - 97; Plants - 305; Viruses - 0; Other Eukaryotes - 313 (source…
BnaA07g36500D	promoter	DMR_chrA07_random_490055	chrA07_random	490055	490262	34	0.0134529	0.117347	6.55882	17.2941	2.54e-07	0.114642	-0.103894	Hypo	208	559	-1887	-2094	AT1G29100	Heavy metal transport/detoxification superfamily protein ; FUNCTIONS IN: copper ion binding, metal ion binding; INVOLVED IN: copper ion transport, metal ion transport; CONTAINS InterPro DOMAIN/s: Heavy metal transport/detoxification protein (InterPro:IPR006121); BEST Arabidopsis thaliana protein match is: Heavy metal transport/detoxification superfamily protein (TAIR:AT1G06330.1); Has 899 Blast h…
BnaA07g37860D	promoter	DMR_chrA07_random_1337013	chrA07_random	1337013	1338003	42	0.260194	0.0943396	12.2619	8.83333	2.51e-10	2.75806	0.165855	Hyper	991	2146	-223	-1213	AT3G55430	O-Glycosyl hydrolases family 17 protein; FUNCTIONS IN: cation binding, hydrolase activity, hydrolyzing O-glycosyl compounds, catalytic activity; INVOLVED IN: carbohydrate metabolic process; LOCATED IN: cell wall; EXPRESSED IN: 24 plant structures; EXPRESSED DURING: 15 growth stages; CONTAINS InterPro DOMAIN/s: X8 (InterPro:IPR012946), Glycoside hydrolase, catalytic core (InterPro:IPR017853), Glyc…
BnaA07g38690D	promoter	DMR_chrA07_random_1793439	chrA07_random	1793439	1794354	39	0.0988701	0.205589	9.07692	12.8462	2.88e-05	0.480912	-0.106719	Hypo	916	1500	-1648	-2563	AT1G67880	beta-1,4-N-acetylglucosaminyltransferase family protein; FUNCTIONS IN: transferase activity, transferring glycosyl groups, acetylglucosaminyltransferase activity; INVOLVED IN: protein amino acid N-linked glycosylation; LOCATED IN: membrane; EXPRESSED IN: 22 plant structures; EXPRESSED DURING: 13 growth stages; CONTAINS InterPro DOMAIN/s: Glycosyl transferase, family 17 (InterPro:IPR006813); BEST …
BnaA07g38700D	exon,intron,utr5,promoter	DMR_chrA07_random_1793439	chrA07_random	1793439	1794354	39	0.0988701	0.205589	9.07692	12.8462	2.88e-05	0.480912	-0.106719	Hypo	916	1108	233	-682	AT1G67740	photosystem II BY (PSBY); FUNCTIONS IN: manganese ion binding; INVOLVED IN: photosynthesis; LOCATED IN: chloroplast stromal thylakoid, chloroplast thylakoid membrane, chloroplast photosystem II, photosystem II; EXPRESSED IN: 22 plant structures; EXPRESSED DURING: 14 growth stages; CONTAINS InterPro DOMAIN/s: Photosystem II protein PsbY (InterPro:IPR009388); Has 135 Blast hits to 91 proteins in 24…
BnaA08g02210D	intron	DMR_chrA08_1776425	chrA08	1776425	1777606	56	0.0426009	0.165425	7.96429	11.9821	3.96e-11	0.257524	-0.122824	Hypo	1182	4166	2366	1185	AT1G50180	NB-ARC domain-containing disease resistance protein; FUNCTIONS IN: ATP binding; INVOLVED IN: apoptosis, defense response; LOCATED IN: cellular_component unknown; EXPRESSED IN: shoot; CONTAINS InterPro DOMAIN/s: NB-ARC (InterPro:IPR002182), Disease resistance protein (InterPro:IPR000767); BEST Arabidopsis thaliana protein match is: Disease resistance protein (CC-NBS-LRR class) family (TAIR:AT5G486…
BnaA08g06060D	exon,intron	DMR_chrA08_5990234	chrA08	5990234	5991288	65	0.0529412	0.153179	7.84615	10.6462	1.59e-08	0.345616	-0.100238	Hypo	1055	3163	2969	1915	AT4G16160	ATOEP16-2; FUNCTIONS IN: protein transporter activity, P-P-bond-hydrolysis-driven protein transmembrane transporter activity; INVOLVED IN: protein transport; LOCATED IN: plastid outer membrane, mitochondrial inner membrane presequence translocase complex; EXPRESSED IN: 6 plant structures; EXPRESSED DURING: 6 growth stages; CONTAINS InterPro DOMAIN/s: Mitochondrial inner membrane translocase compl…
BnaA08g07100D	promoter	DMR_chrA08_7141959	chrA08	7141959	7142953	287	0.203555	0.0991559	26.8571	29.3066	8.73e-78	2.05288	0.104399	Hyper	995	6503	-300	-1294	AT5G35930	AMP-dependent synthetase and ligase family protein; FUNCTIONS IN: phosphopantetheine binding, acyl carrier activity, catalytic activity, AMP binding, cofactor binding; INVOLVED IN: metabolic process; LOCATED IN: cellular_component unknown; EXPRESSED IN: 23 plant structures; EXPRESSED DURING: 13 growth stages; CONTAINS InterPro DOMAIN/s: Phosphopantetheine-binding (InterPro:IPR006163), Pyrrolo-qui…
BnaA08g07610D	promoter	DMR_chrA08_7559124	chrA08	7559124	7559793	21	0.167939	0.0432099	6.2381	7.71429	0.00059248	3.88659	0.124729	Hyper	670	1260	-336	-1005	AT4G27650	PELOTA (PEL1); FUNCTIONS IN: translation release factor activity; INVOLVED IN: meiosis, translational termination, translation; EXPRESSED IN: 23 plant structures; EXPRESSED DURING: 13 growth stages; CONTAINS InterPro DOMAIN/s: eRF1 domain 2 (InterPro:IPR005141), eRF1 domain 3 (InterPro:IPR005142), eRF1 domain 1 (InterPro:IPR005140), Probable translation factor pelota (InterPro:IPR004405); BEST Ar…
BnaA08g08410D	promoter	DMR_chrA08_8271171	chrA08	8271171	8271681	71	0.0869565	0.243478	13.2817	14.5775	3.14e-21	0.357143	-0.156522	Hypo	511	3226	-349	-859	AT4G17710	homeodomain GLABROUS 4 (HDG4); FUNCTIONS IN: DNA binding, sequence-specific DNA binding transcription factor activity; INVOLVED IN: regulation of transcription, DNA-dependent, regulation of transcription; LOCATED IN: nucleus; EXPRESSED IN: flower; CONTAINS InterPro DOMAIN/s: Homeobox, conserved site (InterPro:IPR017970), Homeobox (InterPro:IPR001356), Homeodomain-like (InterPro:IPR009057), Lipid-…
BnaA08g12330D	promoter	DMR_chrA08_10992749	chrA08	10992749	10994144	53	0.0297767	0.153061	7.60377	9.24528	1.11e-10	0.194541	-0.123285	Hypo	1396	800	-825	-2220	AT4G31840	early nodulin-like protein 15 (ENODL15); FUNCTIONS IN: electron carrier activity, copper ion binding; LOCATED IN: plasma membrane, anchored to membrane; EXPRESSED IN: 22 plant structures; EXPRESSED DURING: 13 growth stages; CONTAINS InterPro DOMAIN/s: Plastocyanin-like (InterPro:IPR003245), Cupredoxin (InterPro:IPR008972); BEST Arabidopsis thaliana protein match is: early nodulin-like protein 14 …
BnaA08g12340D	exon	DMR_chrA08_10992749	chrA08	10992749	10994144	53	0.0297767	0.153061	7.60377	9.24528	1.11e-10	0.194541	-0.123285	Hypo	1396	303	1627	232	AT4G31830	unknown protein; Has 42 Blast hits to 42 proteins in 10 species: Archae - 0; Bacteria - 0; Metazoa - 0; Fungi - 0; Plants - 42; Viruses - 0; Other Eukaryotes - 0 (source: NCBI BLink).
BnaA08g12350D	promoter	DMR_chrA08_10992749	chrA08	10992749	10994144	53	0.0297767	0.153061	7.60377	9.24528	1.11e-10	0.194541	-0.123285	Hypo	1396	3095	-217	-1612	AT4G31810	ATP-dependent caseinolytic (Clp) protease/crotonase family protein; FUNCTIONS IN: 3-hydroxyisobutyryl-CoA hydrolase activity, catalytic activity; INVOLVED IN: fatty acid beta-oxidation, metabolic process; LOCATED IN: mitochondrion; EXPRESSED IN: 22 plant structures; EXPRESSED DURING: 12 growth stages; CONTAINS InterPro DOMAIN/s: Crotonase, core (InterPro:IPR001753); BEST Arabidopsis thaliana prot…
BnaA08g13890D	intron	DMR_chrA08_11913048	chrA08	11913048	11914453	154	0.0901468	0.197311	9.29221	14.974	1.82e-19	0.456876	-0.107165	Hypo	1406	3075	1808	403	AT4G28040	nodulin MtN21 /EamA-like transporter family protein; LOCATED IN: endomembrane system, membrane; EXPRESSED IN: 6 plant structures; EXPRESSED DURING: 4 anthesis, petal differentiation and expansion stage; CONTAINS InterPro DOMAIN/s: Protein of unknown function DUF6, transmembrane (InterPro:IPR000620); BEST Arabidopsis thaliana protein match is: nodulin MtN21 /EamA-like transporter family protein (T…
BnaA08g13900D	promoter	DMR_chrA08_11913048	chrA08	11913048	11914453	154	0.0901468	0.197311	9.29221	14.974	1.82e-19	0.456876	-0.107165	Hypo	1406	2072	-1803	-3208	AT4G28020	unknown protein; CONTAINS InterPro DOMAIN/s: Uncharacterised protein family UPF0066 (InterPro:IPR001378); Has 30201 Blast hits to 17322 proteins in 780 species: Archae - 12; Bacteria - 1396; Metazoa - 17338; Fungi - 3422; Plants - 5037; Viruses - 0; Other Eukaryotes - 2996 (source: NCBI BLink).
BnaA08g15540D	exon,intron,utr5,promoter	DMR_chrA08_12905895	chrA08	12905895	12906891	265	0.0929803	0.204747	18.3849	19.5547	1.11e-56	0.454122	-0.111767	Hypo	997	1812	254	-742	AT4G37020	FUNCTIONS IN: molecular_function unknown; INVOLVED IN: biological_process unknown; LOCATED IN: cellular_component unknown; EXPRESSED IN: 22 plant structures; EXPRESSED DURING: 13 growth stages; BEST Arabidopsis thaliana protein match is: eukaryotic initiation factor 4A-III (TAIR:AT3G19760.1).
BnaA08g15550D	promoter	DMR_chrA08_12905895	chrA08	12905895	12906891	265	0.0929803	0.204747	18.3849	19.5547	1.11e-56	0.454122	-0.111767	Hypo	997	2133	-90	-1086	AT3G25510	disease resistance protein (TIR-NBS-LRR class), putative; FUNCTIONS IN: transmembrane receptor activity, nucleoside-triphosphatase activity, nucleotide binding, ATP binding; INVOLVED IN: signal transduction, defense response, apoptosis, innate immune response; LOCATED IN: intrinsic to membrane; EXPRESSED IN: epidermis; CONTAINS InterPro DOMAIN/s: ATPase, AAA+ type, core (InterPro:IPR003593), NB-A…
BnaA08g20170D	promoter	DMR_chrA08_15297863	chrA08	15297863	15298111	43	0.110749	0.222727	7.13953	10.2326	6.17e-05	0.497241	-0.111978	Hypo	249	4813	-1636	-1884	AT1G27170	transmembrane receptors;ATP binding; FUNCTIONS IN: transmembrane receptor activity, ATP binding; INVOLVED IN: signal transduction, apoptosis, defense response, innate immune response; LOCATED IN: chloroplast; CONTAINS InterPro DOMAIN/s: Leucine-rich repeat, typical subtype (InterPro:IPR003591), NB-ARC (InterPro:IPR002182), Leucine-rich repeat (InterPro:IPR001611), Disease resistance protein (Inte…
BnaA08g23330D	promoter	DMR_chrA08_16651056	chrA08	16651056	16652055	134	0.0935614	0.208877	14.8358	17.1493	5.17e-26	0.447925	-0.115316	Hypo	1000	3877	-1171	-2170	AT1G17110	ubiquitin-specific protease 15 (UBP15); CONTAINS InterPro DOMAIN/s: Zinc finger, MYND-type (InterPro:IPR002893), Peptidase C19, ubiquitin carboxyl-terminal hydrolase 2, conserved site (InterPro:IPR018200), Peptidase C19, ubiquitin carboxyl-terminal hydrolase 2 (InterPro:IPR001394); BEST Arabidopsis thaliana protein match is: ubiquitin-specific protease 18 (TAIR:AT4G31670.1).
BnaA08g30060D	promoter	DMR_chrA08_random_1212285	chrA08_random	1212285	1212510	15	0.0625	0.169643	5.33333	7.46667	0.028405	0.368421	-0.107143	Hypo	226	1124	-1412	-1637	AT1G32510	NAC domain containing protein 11 (NAC011); CONTAINS InterPro DOMAIN/s: No apical meristem (NAM) protein (InterPro:IPR003441); BEST Arabidopsis thaliana protein match is: NAC domain containing protein 71 (TAIR:AT4G17980.1); Has 2902 Blast hits to 2893 proteins in 75 species: Archae - 0; Bacteria - 0; Metazoa - 0; Fungi - 0; Plants - 2902; Viruses - 0; Other Eukaryotes - 0 (source: NCBI BLink).
BnaA09g00140D	promoter	DMR_chrA09_63049	chrA09	63049	64030	116	0.11215	0.230716	11.069	12.5172	1.88e-16	0.486093	-0.118567	Hypo	982	8611	-1687	-2668	AT4G01210	glycosyl transferase family 1 protein; FUNCTIONS IN: transferase activity, transferring glycosyl groups; INVOLVED IN: biosynthetic process; LOCATED IN: cellular_component unknown; EXPRESSED IN: 22 plant structures; EXPRESSED DURING: 13 growth stages; CONTAINS InterPro DOMAIN/s: Glycosyl transferase, group 1 (InterPro:IPR001296); BEST Arabidopsis thaliana protein match is: UDP-Glycosyltransferase …
BnaA09g01950D	exon,intron	DMR_chrA09_977216	chrA09	977216	978336	24	0.0675241	0.213178	12.9583	10.75	4.4e-07	0.316749	-0.145654	Hypo	1121	1981	1524	404	AT5G40780	lysine histidine transporter 1; FUNCTIONS IN: amino acid transmembrane transporter activity; INVOLVED IN: amino acid transport, response to karrikin, amino acid import; LOCATED IN: plasma membrane, membrane; EXPRESSED IN: 22 plant structures; EXPRESSED DURING: 11 growth stages; CONTAINS InterPro DOMAIN/s: Amino acid transporter, transmembrane (InterPro:IPR013057); BEST Arabidopsis thaliana protei…
BnaA09g04380D	promoter	DMR_chrA09_2145285	chrA09	2145285	2146422	48	0.0614525	0.178046	11.1875	15.5625	2.41e-10	0.345151	-0.116593	Hypo	1138	2690	-88	-1225	AT5G26180	S-adenosyl-L-methionine-dependent methyltransferases superfamily protein; CONTAINS InterPro DOMAIN/s: Bacterial Fmu (Sun)/eukaryotic nucleolar NOL1/Nop2p (InterPro:IPR001678); BEST Arabidopsis thaliana protein match is: S-adenosyl-L-methionine-dependent methyltransferases superfamily protein (TAIR:AT5G55920.1); Has 8801 Blast hits to 8742 proteins in 2315 species: Archae - 360; Bacteria - 6022; M…
BnaA09g10350D	exon,intron	DMR_chrA09_5282965	chrA09	5282965	5283963	62	0.0987461	0.206522	10.2903	10.3871	7.07e-08	0.478139	-0.107776	Hypo	999	6696	2253	1255	AT3G24620	RHO guanyl-nucleotide exchange factor 8 (ROPGEF8); CONTAINS InterPro DOMAIN/s: Rop nucleotide exchanger, PRONE (InterPro:IPR005512); BEST Arabidopsis thaliana protein match is: RHO guanyl-nucleotide exchange factor 9 (TAIR:AT4G13240.1); Has 311 Blast hits to 307 proteins in 17 species: Archae - 0; Bacteria - 0; Metazoa - 0; Fungi - 0; Plants - 309; Viruses - 0; Other Eukaryotes - 2 (source: NCBI …
BnaA09g11840D	promoter	DMR_chrA09_6157674	chrA09	6157674	6158153	73	0.108844	0.241275	10.0685	9.0274	6.12e-11	0.451119	-0.132431	Hypo	480	462	-1207	-1686	AT1G62160	Serine protease inhibitor (SERPIN) family protein; FUNCTIONS IN: serine-type endopeptidase inhibitor activity; EXPRESSED IN: sperm cell; CONTAINS InterPro DOMAIN/s: Protease inhibitor I4, serpin, plant (InterPro:IPR015554), Protease inhibitor I4, serpin (InterPro:IPR000215); BEST Arabidopsis thaliana protein match is: Serine protease inhibitor (SERPIN) family protein (TAIR:AT1G62170.2); Has 3694 …
BnaA09g11850D	promoter	DMR_chrA09_6157674	chrA09	6157674	6158153	73	0.108844	0.241275	10.0685	9.0274	6.12e-11	0.451119	-0.132431	Hypo	480	592	-450	-929	AT1G62170	Serine protease inhibitor (SERPIN) family protein; CONTAINS InterPro DOMAIN/s: Protease inhibitor I4, serpin, plant (InterPro:IPR015554), Protease inhibitor I4, serpin (InterPro:IPR000215); BEST Arabidopsis thaliana protein match is: serpin 2 (TAIR:AT2G14540.1); Has 6160 Blast hits to 6124 proteins in 462 species: Archae - 64; Bacteria - 366; Metazoa - 4705; Fungi - 11; Plants - 344; Viruses - 45…
BnaA09g11860D	promoter	DMR_chrA09_6157674	chrA09	6157674	6158153	73	0.108844	0.241275	10.0685	9.0274	6.12e-11	0.451119	-0.132431	Hypo	480	3327	-1105	-1584	AT1G64050	unknown protein; Has 524 Blast hits to 342 proteins in 101 species: Archae - 0; Bacteria - 106; Metazoa - 106; Fungi - 24; Plants - 25; Viruses - 0; Other Eukaryotes - 263 (source: NCBI BLink).
BnaA09g13550D	promoter	DMR_chrA09_7626297	chrA09	7626297	7627277	14	0.100457	0.203883	15.6429	14.7143	0.00411382	0.492716	-0.103427	Hypo	981	1090	-1710	-2690	AT1G62110	Mitochondrial transcription termination factor family protein; FUNCTIONS IN: molecular_function unknown; INVOLVED IN: biological_process unknown; LOCATED IN: mitochondrion; CONTAINS InterPro DOMAIN/s: Mitochodrial transcription termination factor-related (InterPro:IPR003690); BEST Arabidopsis thaliana protein match is: Mitochondrial transcription termination factor family protein (TAIR:AT1G62085.…
BnaA09g15210D	promoter	DMR_chrA09_8842358	chrA09	8842358	8843122	47	0.139456	0.289326	6.25532	7.57447	4.54e-06	0.482003	-0.14987	Hypo	765	8668	-551	-1315	AT1G57600	MBOAT (membrane bound O-acyl transferase) family protein; CONTAINS InterPro DOMAIN/s: Membrane bound O-acyl transferase, MBOAT (InterPro:IPR004299); Has 2343 Blast hits to 2336 proteins in 775 species: Archae - 0; Bacteria - 1642; Metazoa - 209; Fungi - 146; Plants - 49; Viruses - 0; Other Eukaryotes - 297 (source: NCBI BLink).
BnaA09g16830D	exon,intron,utr5,promoter	DMR_chrA09_10119210	chrA09	10119210	10120014	110	0.0498462	0.17	14.7727	14.5455	7.08e-29	0.293213	-0.120154	Hypo	805	617	103	-701	AT5G43970	translocase of outer membrane 22-V (TOM22-V); FUNCTIONS IN: P-P-bond-hydrolysis-driven protein transmembrane transporter activity; INVOLVED IN: protein targeting to mitochondrion; LOCATED IN: mitochondrion, plasma membrane, mitochondrial outer membrane translocase complex, plastid; EXPRESSED IN: 25 plant structures; EXPRESSED DURING: 13 growth stages; CONTAINS InterPro DOMAIN/s: Mitochondrial out…
BnaA09g19080D	promoter	DMR_chrA09_12004399	chrA09	12004399	12005388	62	0.106157	0.222411	7.59677	9.5	4.53e-07	0.477302	-0.116254	Hypo	990	2538	-1442	-2431	AT2G02470	alfin-like 6 (AL6); CONTAINS InterPro DOMAIN/s: Zinc finger, PHD-type, conserved site (InterPro:IPR019786), Zinc finger, PHD-type (InterPro:IPR001965), Protein of unknown function DUF3594 (InterPro:IPR021998), Zinc finger, FYVE/PHD-type (InterPro:IPR011011), Zinc finger, PHD-finger (InterPro:IPR019787); BEST Arabidopsis thaliana protein match is: alfin-like 7 (TAIR:AT1G14510.1).
BnaA09g19210D	intron	DMR_chrA09_12192445	chrA09	12192445	12193519	39	0.0900735	0.192623	13.9487	18.7692	2.87e-07	0.467616	-0.102549	Hypo	1075	5923	2924	1850	AT2G03240	EXS (ERD1/XPR1/SYG1) family protein; LOCATED IN: integral to membrane; EXPRESSED IN: 18 plant structures; EXPRESSED DURING: 10 growth stages; CONTAINS InterPro DOMAIN/s: SPX, N-terminal (InterPro:IPR004331), EXS, C-terminal (InterPro:IPR004342); BEST Arabidopsis thaliana protein match is: EXS (ERD1/XPR1/SYG1) family protein (TAIR:AT1G14040.1); Has 1164 Blast hits to 1104 proteins in 198 species: …
BnaA09g20900D	promoter	DMR_chrA09_13658149	chrA09	13658149	13658222	13	0.184615	0.0113636	5	6.76923	0.000154955	16.2462	0.173252	Hyper	74	673	-1231	-1304	AT4G12480	pEARLI 1; FUNCTIONS IN: lipid binding; INVOLVED IN: defense response to fungus, lipid transport; LOCATED IN: endomembrane system; EXPRESSED IN: 6 plant structures; EXPRESSED DURING: LP.06 six leaves visible, LP.04 four leaves visible, 4 anthesis, LP.02 two leaves visible, LP.08 eight leaves visible; CONTAINS InterPro DOMAIN/s: Bifunctional inhibitor/plant lipid transfer protein/seed storage (Inte…
BnaA09g23130D	promoter	DMR_chrA09_15757343	chrA09	15757343	15757486	16	0.160305	0.0515464	8.1875	6.0625	0.0112626	3.10992	0.108759	Hyper	144	1479	-1695	-1838	N/A	N/A
BnaA09g27470D	promoter	DMR_chrA09_20594963	chrA09	20594963	20596048	43	0.0833333	0.211443	5.5814	9.34884	1.41e-05	0.394118	-0.128109	Hypo	1086	1122	-1176	-2261	AT1G59690	F-box associated ubiquitination effector family protein; CONTAINS InterPro DOMAIN/s: F-box associated domain, type 3 (InterPro:IPR013187); BEST Arabidopsis thaliana protein match is: F-box associated ubiquitination effector family protein (TAIR:AT4G13060.1); Has 186 Blast hits to 184 proteins in 2 species: Archae - 0; Bacteria - 0; Metazoa - 0; Fungi - 0; Plants - 186; Viruses - 0; Other Eukaryot…
BnaA09g28520D	intron	DMR_chrA09_21461757	chrA09	21461757	21461844	19	0.193182	0.0508475	9.26316	12.4211	1.1e-05	3.79924	0.142334	Hyper	88	11515	8543	8456	AT1G25460	NAD(P)-binding Rossmann-fold superfamily protein; FUNCTIONS IN: coenzyme binding, oxidoreductase activity, binding, catalytic activity; INVOLVED IN: cellular metabolic process, metabolic process, flavonoid biosynthetic process; LOCATED IN: cellular_component unknown; EXPRESSED IN: shoot apex, root, leaf; CONTAINS InterPro DOMAIN/s: NAD-dependent epimerase/dehydratase (InterPro:IPR001509), NAD(P)-…
BnaA09g33310D	promoter	DMR_chrA09_24585984	chrA09	24585984	24586629	16	0.184783	0.0666667	5.75	8.4375	0.00976652	2.77174	0.118116	Hyper	646	1237	-938	-1583	AT2G36530	LOW EXPRESSION OF OSMOTICALLY RESPONSIVE GENES 2 (LOS2); FUNCTIONS IN: phosphopyruvate hydratase activity, copper ion binding; INVOLVED IN: response to cadmium ion, response to salt stress, response to cold, response to light stimulus, response to abscisic acid stimulus; LOCATED IN: in 8 components; EXPRESSED IN: 29 plant structures; EXPRESSED DURING: 15 growth stages; CONTAINS InterPro DOMAIN/s:…
BnaA09g33320D	promoter	DMR_chrA09_24593079	chrA09	24593079	24593473	12	0.112903	0	5.16667	6	0.00374689	-	0.112903	Hyper	395	1620	-1590	-1984	AT3G52950	CBS / octicosapeptide/Phox/Bemp1 (PB1) domains-containing protein; LOCATED IN: chloroplast; EXPRESSED IN: 22 plant structures; EXPRESSED DURING: 15 growth stages; CONTAINS InterPro DOMAIN/s: Octicosapeptide/Phox/Bem1p (InterPro:IPR000270), Cystathionine beta-synthase, core (InterPro:IPR000644); BEST Arabidopsis thaliana protein match is: CBS / octicosapeptide/Phox/Bemp1 (PB1) domains-containing p…
BnaA09g35340D	promoter	DMR_chrA09_25797715	chrA09	25797715	25798266	96	0.0678733	0.177695	11.5104	19.5208	1.77e-18	0.381966	-0.109821	Hypo	552	1461	-1395	-1946	AT1G41880	Ribosomal protein L35Ae family protein; FUNCTIONS IN: structural constituent of ribosome; INVOLVED IN: translation, ribosome biogenesis; LOCATED IN: ribosome, cytosolic large ribosomal subunit, membrane; EXPRESSED IN: leaf; CONTAINS InterPro DOMAIN/s: Ribosomal protein L35Ae (InterPro:IPR001780), Ribosomal protein L35Ae, conserved site (InterPro:IPR018266); BEST Arabidopsis thaliana protein match…
BnaA09g36640D	promoter	DMR_chrA09_26449363	chrA09	26449363	26449428	26	0.142241	0.389744	8.92308	7.5	7.98e-09	0.364961	-0.247502	Hypo	66	140	-1060	-1125	N/A	N/A
BnaA09g36650D	promoter	DMR_chrA09_26449363	chrA09	26449363	26449428	26	0.142241	0.389744	8.92308	7.5	7.98e-09	0.364961	-0.247502	Hypo	66	9052	-1253	-1318	AT3G57300	INO80 ortholog (INO80); FUNCTIONS IN: helicase activity, DNA binding, ATP binding, nucleic acid binding; INVOLVED IN: somatic cell DNA recombination, positive regulation of DNA repair, regulation of transcription; LOCATED IN: cellular_component unknown; EXPRESSED IN: 25 plant structures; EXPRESSED DURING: 14 growth stages; CONTAINS InterPro DOMAIN/s: DEAD-like helicase, N-terminal (InterPro:IPR01…
BnaA09g37840D	promoter	DMR_chrA09_27182411	chrA09	27182411	27183070	82	0.215324	0.0755467	9.23171	12.2683	2.96e-17	2.85021	0.139777	Hyper	660	1440	-120	-779	AT3G59490	unknown protein; FUNCTIONS IN: molecular_function unknown; INVOLVED IN: biological_process unknown; EXPRESSED IN: 22 plant structures; EXPRESSED DURING: 13 growth stages; Has 30201 Blast hits to 17322 proteins in 780 species: Archae - 12; Bacteria - 1396; Metazoa - 17338; Fungi - 3422; Plants - 5037; Viruses - 0; Other Eukaryotes - 2996 (source: NCBI BLink).
BnaA09g37850D	promoter	DMR_chrA09_27182411	chrA09	27182411	27183070	82	0.215324	0.0755467	9.23171	12.2683	2.96e-17	2.85021	0.139777	Hyper	660	1092	-1940	-2599	AT3G59500	Integral membrane HRF1 family protein; LOCATED IN: integral to membrane, endoplasmic reticulum; EXPRESSED IN: guard cell, callus; CONTAINS InterPro DOMAIN/s: Hrf1 (InterPro:IPR005578); BEST Arabidopsis thaliana protein match is: Integral membrane HRF1 family protein (TAIR:AT1G30890.2); Has 472 Blast hits to 472 proteins in 183 species: Archae - 0; Bacteria - 0; Metazoa - 204; Fungi - 142; Plants …
BnaA09g38310D	exon,intron,utr5,promoter	DMR_chrA09_27407843	chrA09	27407843	27408838	184	0.0868471	0.187095	17.2717	16.7609	2.41e-31	0.464188	-0.100248	Hypo	996	760	126	-869	AT2G44670	Protein of unknown function (DUF581); CONTAINS InterPro DOMAIN/s: Protein of unknown function DUF581 (InterPro:IPR007650); BEST Arabidopsis thaliana protein match is: Protein of unknown function (DUF581) (TAIR:AT4G17670.1); Has 521 Blast hits to 521 proteins in 19 species: Archae - 0; Bacteria - 0; Metazoa - 0; Fungi - 0; Plants - 521; Viruses - 0; Other Eukaryotes - 0 (source: NCBI BLink).
BnaA09g43660D	exon,promoter	DMR_chrA09_30169290	chrA09	30169290	30170985	232	0.0477662	0.150515	15.3405	14.2328	5.14e-48	0.317352	-0.102749	Hypo	1696	348	147	-1548	AT2G20619	Plant thionin family protein; LOCATED IN: endomembrane system; BEST Arabidopsis thaliana protein match is: Plant thionin family protein (TAIR:AT2G20597.1); Has 9 Blast hits to 9 proteins in 2 species: Archae - 0; Bacteria - 0; Metazoa - 0; Fungi - 0; Plants - 9; Viruses - 0; Other Eukaryotes - 0 (source: NCBI BLink).
BnaA09g43670D	promoter	DMR_chrA09_30169290	chrA09	30169290	30170985	232	0.0477662	0.150515	15.3405	14.2328	5.14e-48	0.317352	-0.102749	Hypo	1696	1659	-237	-1932	AT5G36160	Tyrosine transaminase family protein; FUNCTIONS IN: 1-aminocyclopropane-1-carboxylate synthase activity, pyridoxal phosphate binding, transferase activity, transferring nitrogenous groups, transaminase activity, catalytic activity; INVOLVED IN: tyrosine catabolic process to phosphoenolpyruvate, cellular amino acid and derivative metabolic process, biosynthetic process; LOCATED IN: cellular_compon…
BnaA09g53100D	promoter	DMR_chrA09_random_891056	chrA09_random	891056	891206	15	0.128205	0.0265487	5.2	7.53333	0.00813429	4.82906	0.101656	Hyper	151	1741	-832	-982	AT1G64660	methionine gamma-lyase (MGL); CONTAINS InterPro DOMAIN/s: Pyridoxal phosphate-dependent transferase, major domain (InterPro:IPR015424), Cys/Met metabolism, pyridoxal phosphate-dependent enzyme (InterPro:IPR000277), Pyridoxal phosphate-dependent transferase, major region, subdomain 1 (InterPro:IPR015421), Pyridoxal phosphate-dependent transferase, major region, subdomain 2 (InterPro:IPR015422); BE…
BnaA09g53710D	promoter	DMR_chrA09_random_1495489	chrA09_random	1495489	1496580	161	0.0830055	0.244614	15.7888	13.8385	2e-53	0.339333	-0.161608	Hypo	1092	2054	-438	-1529	AT2G02870	Galactose oxidase/kelch repeat superfamily protein; CONTAINS InterPro DOMAIN/s: Galactose oxidase/kelch, beta-propeller (InterPro:IPR011043), Kelch repeat type 1 (InterPro:IPR006652), Kelch related (InterPro:IPR013089), Kelch-type beta propeller (InterPro:IPR015915); BEST Arabidopsis thaliana protein match is: Galactose oxidase/kelch repeat superfamily protein (TAIR:AT1G14330.1); Has 35333 Blast …
BnaA10g01280D	exon,promoter	DMR_chrA10_703706	chrA10	703706	704704	274	0.112996	0.230588	15.2774	20.1642	1.95e-52	0.490032	-0.117593	Hypo	999	3314	203	-795	AT1G02640	beta-xylosidase 2 (BXL2); FUNCTIONS IN: hydrolase activity, hydrolyzing O-glycosyl compounds; INVOLVED IN: carbohydrate metabolic process; LOCATED IN: plant-type cell wall; EXPRESSED IN: 23 plant structures; EXPRESSED DURING: 13 growth stages; CONTAINS InterPro DOMAIN/s: Glycoside hydrolase, family 3, N-terminal (InterPro:IPR001764), Glycoside hydrolase, family 3, C-terminal (InterPro:IPR002772),…
BnaA10g09440D	promoter	DMR_chrA10_8307326	chrA10	8307326	8307935	68	0.123783	0.307009	10.5735	14.8971	7.03e-20	0.40319	-0.183226	Hypo	610	1801	-631	-1240	AT5G55200	Co-chaperone GrpE family protein; FUNCTIONS IN: copper ion binding, ATP binding; INVOLVED IN: protein folding, protein import into mitochondrial matrix; LOCATED IN: mitochondrion; EXPRESSED IN: 22 plant structures; EXPRESSED DURING: 13 growth stages; CONTAINS InterPro DOMAIN/s: GrpE nucleotide exchange factor (InterPro:IPR000740), GrpE nucleotide exchange factor, head (InterPro:IPR009012), GrpE n…
BnaA10g10520D	promoter	DMR_chrA10_8961882	chrA10	8961882	8962557	28	0.149321	0.34384	7.89286	12.4643	2.19e-07	0.434276	-0.194518	Hypo	676	1503	-1545	-2220	AT5G22850	Eukaryotic aspartyl protease family protein; FUNCTIONS IN: aspartic-type endopeptidase activity; INVOLVED IN: proteolysis; LOCATED IN: endomembrane system; EXPRESSED IN: 23 plant structures; EXPRESSED DURING: 13 growth stages; CONTAINS InterPro DOMAIN/s: Peptidase aspartic (InterPro:IPR021109), Peptidase aspartic, catalytic (InterPro:IPR009007), Peptidase A1 (InterPro:IPR001461); BEST Arabidopsis…
BnaA10g11430D	promoter	DMR_chrA10_9614623	chrA10	9614623	9614905	12	0.0483871	0.220472	5.16667	10.5833	0.00282738	0.21947	-0.172085	Hypo	283	1106	-1035	-1317	AT5G57370	unknown protein; CONTAINS InterPro DOMAIN/s: Protein of unknown function DUF1777 (InterPro:IPR013957); Has 30201 Blast hits to 17322 proteins in 780 species: Archae - 12; Bacteria - 1396; Metazoa - 17338; Fungi - 3422; Plants - 5037; Viruses - 0; Other Eukaryotes - 2996 (source: NCBI BLink).
BnaA10g11530D	intron	DMR_chrA10_9680933	chrA10	9680933	9681032	14	0.148148	0.316568	17.3571	24.1429	2.51e-06	0.467982	-0.16842	Hypo	100	4771	1487	1388	AT3G29110	Terpenoid cyclases/Protein prenyltransferases superfamily protein; FUNCTIONS IN: lyase activity, magnesium ion binding; INVOLVED IN: metabolic process; EXPRESSED IN: sperm cell, root; CONTAINS InterPro DOMAIN/s: Terpene synthase, metal-binding domain (InterPro:IPR005630), Terpenoid synthase (InterPro:IPR008949), Terpenoid cylases/protein prenyltransferase alpha-alpha toroid (InterPro:IPR008930), …
BnaA10g14460D	promoter	DMR_chrA10_11500654	chrA10	11500654	11501018	74	0.252159	0.114525	7.82432	9.67568	1.19e-10	2.20178	0.137634	Hyper	365	1778	-1969	-2333	AT5G21140	embryo defective 1379 (emb1379); CONTAINS InterPro DOMAIN/s: Nse1 non-SMC component of SMC5-6 complex (InterPro:IPR011513), Zinc finger, RING-like (InterPro:IPR014857); Has 255 Blast hits to 254 proteins in 123 species: Archae - 0; Bacteria - 0; Metazoa - 91; Fungi - 105; Plants - 49; Viruses - 0; Other Eukaryotes - 10 (source: NCBI BLink).
BnaA10g14800D	exon,intron	DMR_chrA10_11691954	chrA10	11691954	11692868	14	0.180328	0.0546875	8.71429	9.14286	0.00258474	3.29742	0.12564	Hyper	915	803	1080	166	N/A	N/A
BnaA10g14810D	promoter	DMR_chrA10_11691954	chrA10	11691954	11692868	14	0.180328	0.0546875	8.71429	9.14286	0.00258474	3.29742	0.12564	Hyper	915	1401	-1633	-2547	AT5G20700	Protein of unknown function (DUF581); CONTAINS InterPro DOMAIN/s: Protein of unknown function DUF581 (InterPro:IPR007650); BEST Arabidopsis thaliana protein match is: Protein of unknown function (DUF581) (TAIR:AT1G74940.1); Has 476 Blast hits to 476 proteins in 20 species: Archae - 0; Bacteria - 0; Metazoa - 0; Fungi - 0; Plants - 476; Viruses - 0; Other Eukaryotes - 0 (source: NCBI BLink).
BnaA10g21110D	promoter	DMR_chrA10_14615724	chrA10	14615724	14615964	22	0.131579	0.284038	10.3636	19.3636	6.71e-06	0.463245	-0.152459	Hypo	241	2606	-1139	-1379	AT5G11390	WPP domain-interacting protein 1 (WIT1); BEST Arabidopsis thaliana protein match is: WPP domain-interacting protein 2 (TAIR:AT1G68910.1); Has 69833 Blast hits to 39390 proteins in 2372 species: Archae - 1132; Bacteria - 10633; Metazoa - 34082; Fungi - 6202; Plants - 3742; Viruses - 161; Other Eukaryotes - 13881 (source: NCBI BLink).
BnaA10g25050D	promoter	DMR_chrA10_16215521	chrA10	16215521	16215597	11	0.165138	0.4	9.90909	5	0.00178741	0.412844	-0.234862	Hypo	77	993	-1862	-1938	AT5G05360	unknown protein; INVOLVED IN: biological_process unknown; LOCATED IN: chloroplast; BEST Arabidopsis thaliana protein match is: unknown protein (TAIR:AT2G38450.1); Has 84 Blast hits to 84 proteins in 24 species: Archae - 0; Bacteria - 8; Metazoa - 0; Fungi - 0; Plants - 73; Viruses - 0; Other Eukaryotes - 3 (source: NCBI BLink).
BnaA10g28590D	promoter	DMR_chrA10_random_993362	chrA10_random	993362	994342	115	0.111111	0.224263	9.70435	15.6261	3.31e-15	0.495451	-0.113152	Hypo	981	672	-398	-1378	AT1G47655	Dof-type zinc finger DNA-binding family protein; CONTAINS InterPro DOMAIN/s: Zinc finger, Dof-type (InterPro:IPR003851); BEST Arabidopsis thaliana protein match is: Dof-type zinc finger DNA-binding family protein (TAIR:AT5G66940.1); Has 1094 Blast hits to 1089 proteins in 56 species: Archae - 0; Bacteria - 0; Metazoa - 0; Fungi - 0; Plants - 1089; Viruses - 0; Other Eukaryotes - 5 (source: NCBI B…
BnaAnng06770D	intron	DMR_chrAnn_random_6786345	chrAnn_random	6786345	6786881	33	0.135458	0.301205	7.60606	7.54545	7.69e-06	0.449721	-0.165747	Hypo	537	3563	2919	2383	AT5G61110	zinc ion binding; FUNCTIONS IN: zinc ion binding; INVOLVED IN: biological_process unknown; LOCATED IN: cellular_component unknown; EXPRESSED IN: leaf whorl, sepal, flower; EXPRESSED DURING: petal differentiation and expansion stage; CONTAINS InterPro DOMAIN/s: Zinc finger, PHD-type (InterPro:IPR001965); BEST Arabidopsis thaliana protein match is: unknown protein (TAIR:AT5G61100.1); Has 78 Blast h…
BnaAnng07290D	promoter	DMR_chrAnn_random_7174392	chrAnn_random	7174392	7175386	21	0.316456	0.147208	7.52381	9.38095	0.000179114	2.14972	0.169248	Hyper	995	393	-379	-1373	AT5G46900	Bifunctional inhibitor/lipid-transfer protein/seed storage 2S albumin superfamily protein; FUNCTIONS IN: lipid binding; INVOLVED IN: lipid transport; LOCATED IN: endomembrane system; CONTAINS InterPro DOMAIN/s: Bifunctional inhibitor/plant lipid transfer protein/seed storage (InterPro:IPR016140), Plant lipid transfer protein/seed storage/trypsin-alpha amylase inhibitor (InterPro:IPR003612), Plant…
BnaAnng08540D	promoter	DMR_chrAnn_random_9041454	chrAnn_random	9041454	9042465	155	0.245574	0.103019	11.2968	17.0968	8.74e-36	2.38378	0.142555	Hyper	1012	2797	-281	-1292	AT5G18820	embryo defective 3007 (EMB3007); FUNCTIONS IN: ATP binding; INVOLVED IN: embryo development ending in seed dormancy; LOCATED IN: chloroplast, cytoplasm; EXPRESSED IN: 14 plant structures; EXPRESSED DURING: 8 growth stages; CONTAINS InterPro DOMAIN/s: Chaperonin Cpn60/TCP-1 (InterPro:IPR002423), Chaperonin Cpn60 (InterPro:IPR001844); BEST Arabidopsis thaliana protein match is: chaperonin-60alpha (…
BnaAnng09810D	exon	DMR_chrAnn_random_10518315	chrAnn_random	10518315	10519312	58	0.113597	0.255639	10.0172	11.4655	1.21e-10	0.444366	-0.142042	Hypo	998	6549	7544	6547	AT2G14210	AGAMOUS-like 44 (AGL44); FUNCTIONS IN: DNA binding, sequence-specific DNA binding transcription factor activity; INVOLVED IN: response to nutrient, lateral root development; LOCATED IN: nucleus; EXPRESSED IN: 7 plant structures; EXPRESSED DURING: F mature embryo stage, petal differentiation and expansion stage, E expanded cotyledon stage, D bilateral stage; CONTAINS InterPro DOMAIN/s: Transcripti…
BnaAnng13880D	intron	DMR_chrAnn_random_14956743	chrAnn_random	14956743	14957734	66	0.0761015	0.1974	11.3485	12.8182	1.36e-12	0.38552	-0.121298	Hypo	992	2956	1368	377	AT2G03810	18S pre-ribosomal assembly protein gar2-related; FUNCTIONS IN: molecular_function unknown; LOCATED IN: plasma membrane; EXPRESSED IN: cotyledon; BEST Arabidopsis thaliana protein match is: unknown protein (TAIR:AT1G13650.1); Has 30201 Blast hits to 17322 proteins in 780 species: Archae - 12; Bacteria - 1396; Metazoa - 17338; Fungi - 3422; Plants - 5037; Viruses - 0; Other Eukaryotes - 2996 (sourc…
BnaAnng16770D	intron	DMR_chrAnn_random_17867609	chrAnn_random	17867609	17868081	122	0.135838	0.277311	14.1803	14.6311	2.59e-25	0.489841	-0.141473	Hypo	473	3474	2036	1564	AT3G47980	Integral membrane HPP family protein; FUNCTIONS IN: molecular_function unknown; INVOLVED IN: biological_process unknown; LOCATED IN: integral to membrane, chloroplast; EXPRESSED IN: root; CONTAINS InterPro DOMAIN/s: HPP (InterPro:IPR007065); BEST Arabidopsis thaliana protein match is: Integral membrane HPP family protein (TAIR:AT5G62720.1); Has 1433 Blast hits to 1433 proteins in 460 species: Arc…
BnaAnng16850D	promoter	DMR_chrAnn_random_17914987	chrAnn_random	17914987	17915806	35	0.210526	0.0896226	5.97143	12.1143	4.41e-05	2.34903	0.120904	Hyper	820	3019	-489	-1308	AT3G02170	LONGIFOLIA2 (LNG2); BEST Arabidopsis thaliana protein match is: longifolia1 (TAIR:AT5G15580.1); Has 1276 Blast hits to 643 proteins in 119 species: Archae - 0; Bacteria - 21; Metazoa - 420; Fungi - 51; Plants - 161; Viruses - 6; Other Eukaryotes - 617 (source: NCBI BLink).
BnaAnng17780D	promoter	DMR_chrAnn_random_18744497	chrAnn_random	18744497	18744615	19	0.0885417	0.194444	10.1053	11.3684	0.00286651	0.455357	-0.105903	Hypo	119	2568	-1819	-1937	AT5G62620	Galactosyltransferase family protein; FUNCTIONS IN: transferase activity, transferring hexosyl groups, sugar binding, galactosyltransferase activity; INVOLVED IN: protein amino acid glycosylation; LOCATED IN: chloroplast; EXPRESSED IN: 22 plant structures; EXPRESSED DURING: 13 growth stages; CONTAINS InterPro DOMAIN/s: Galectin, carbohydrate recognition domain (InterPro:IPR001079), Glycosyl trans…
BnaAnng19580D	exon,intron,utr3	DMR_chrAnn_random_21177504	chrAnn_random	21177504	21178498	299	0.111201	0.223229	16.5418	20.301	1.14e-55	0.498148	-0.112028	Hypo	995	850	1512	518	AT1G05340	unknown protein; FUNCTIONS IN: molecular_function unknown; INVOLVED IN: biological_process unknown; LOCATED IN: chloroplast; EXPRESSED IN: 14 plant structures; EXPRESSED DURING: 7 growth stages; BEST Arabidopsis thaliana protein match is: unknown protein (TAIR:AT2G32210.1); Has 189 Blast hits to 189 proteins in 27 species: Archae - 0; Bacteria - 0; Metazoa - 0; Fungi - 21; Plants - 168; Viruses -…
BnaAnng20060D	promoter	DMR_chrAnn_random_21881470	chrAnn_random	21881470	21881518	14	0.15625	0.0486111	9.14286	10.2857	0.00392975	3.21429	0.107639	Hyper	49	502	-789	-837	AT1G73260	kunitz trypsin inhibitor 1 (KTI1); FUNCTIONS IN: endopeptidase inhibitor activity; INVOLVED IN: response to salt stress, response to hydrogen peroxide, defense response to bacterium, programmed cell death, response to salicylic acid stimulus; LOCATED IN: mitochondrion; EXPRESSED IN: 8 plant structures; EXPRESSED DURING: LP.06 six leaves visible, LP.04 four leaves visible, 4 anthesis, petal differ…
BnaAnng27870D	promoter	DMR_chrAnn_random_31867879	chrAnn_random	31867879	31868706	95	0.17121	0.349254	12.3579	21.1579	3.92e-28	0.490215	-0.178044	Hypo	828	1856	-1084	-1911	AT2G45420	LOB domain-containing protein 18 (LBD18); CONTAINS InterPro DOMAIN/s: Lateral organ boundaries, LOB (InterPro:IPR004883), Uncharacterised conserved protein UCP038127, LOB (InterPro:IPR017394); BEST Arabidopsis thaliana protein match is: Lateral organ boundaries (LOB) domain family protein (TAIR:AT4G00220.1); Has 12357 Blast hits to 5209 proteins in 472 species: Archae - 12; Bacteria - 2131; Metaz…
BnaAnng28660D	promoter	DMR_chrAnn_random_32821962	chrAnn_random	32821962	32822058	15	0.102273	0.218487	5.86667	7.93333	0.0381122	0.468094	-0.116215	Hypo	97	1270	-7	-103	N/A	N/A
BnaAnng28670D	promoter	DMR_chrAnn_random_32821962	chrAnn_random	32821962	32822058	15	0.102273	0.218487	5.86667	7.93333	0.0381122	0.468094	-0.116215	Hypo	97	515	-1688	-1784	N/A	N/A
BnaAnng29110D	promoter	DMR_chrAnn_random_33265191	chrAnn_random	33265191	33266186	30	0.201493	0.0841121	8.93333	7.13333	0.000294407	2.39552	0.11738	Hyper	996	492	-155	-1150	AT4G32870	Polyketide cyclase/dehydrase and lipid transport superfamily protein; CONTAINS InterPro DOMAIN/s: Polyketide cyclase/dehydrase (InterPro:IPR019587); BEST Arabidopsis thaliana protein match is: Polyketide cyclase/dehydrase and lipid transport superfamily protein (TAIR:AT2G25770.2); Has 254 Blast hits to 254 proteins in 94 species: Archae - 0; Bacteria - 125; Metazoa - 0; Fungi - 0; Plants - 118; V…
BnaAnng30020D	promoter	DMR_chrAnn_random_34321875	chrAnn_random	34321875	34322799	104	0.0905125	0.193836	8.81731	14.0385	3.73e-12	0.466955	-0.103323	Hypo	925	694	-67	-991	AT3G48880	RNI-like superfamily protein; CONTAINS InterPro DOMAIN/s: F-box domain, cyclin-like (InterPro:IPR001810); BEST Arabidopsis thaliana protein match is: RNI-like superfamily protein (TAIR:AT4G11580.1); Has 401 Blast hits to 392 proteins in 43 species: Archae - 0; Bacteria - 0; Metazoa - 52; Fungi - 0; Plants - 349; Viruses - 0; Other Eukaryotes - 0 (source: NCBI BLink).
BnaAnng30030D	exon,intron,utr3	DMR_chrAnn_random_34331414	chrAnn_random	34331414	34332611	289	0.076009	0.176678	16.8893	18.6644	7.28e-54	0.430213	-0.100669	Hypo	1198	2415	2299	1102	AT1G20132	GDSL-like Lipase/Acylhydrolase superfamily protein; FUNCTIONS IN: hydrolase activity, acting on ester bonds, lipase activity; INVOLVED IN: lipid metabolic process; LOCATED IN: endomembrane system; CONTAINS InterPro DOMAIN/s: Lipase, GDSL, active site (InterPro:IPR008265), Lipase, GDSL (InterPro:IPR001087); BEST Arabidopsis thaliana protein match is: GDSL-like Lipase/Acylhydrolase superfamily prot…
BnaAnng30490D	promoter	DMR_chrAnn_random_34835007	chrAnn_random	34835007	34835233	31	0.0678571	0.168279	9.03226	16.6774	4.49e-05	0.403243	-0.100421	Hypo	227	1707	-1557	-1783	AT4G37770	1-amino-cyclopropane-1-carboxylate synthase 8 (ACS8); CONTAINS InterPro DOMAIN/s: 1-aminocyclopropane-1-carboxylate synthase (InterPro:IPR001176), Pyridoxal phosphate-dependent transferase, major domain (InterPro:IPR015424), Aminotransferase, class I/classII (InterPro:IPR004839), Aminotransferases, class-I, pyridoxal-phosphate-binding site (InterPro:IPR004838), Pyridoxal phosphate-dependent trans…
BnaAnng31730D	exon,utr3	DMR_chrAnn_random_36263080	chrAnn_random	36263080	36264075	170	0.0794355	0.183871	14.5882	12.7647	1.96e-26	0.432018	-0.104435	Hypo	996	1243	2190	1195	AT1G31130	unknown protein; FUNCTIONS IN: molecular_function unknown; INVOLVED IN: biological_process unknown; LOCATED IN: cellular_component unknown; EXPRESSED IN: 23 plant structures; EXPRESSED DURING: 13 growth stages; BEST Arabidopsis thaliana protein match is: unknown protein (TAIR:AT4G19950.1); Has 246 Blast hits to 244 proteins in 29 species: Archae - 2; Bacteria - 16; Metazoa - 0; Fungi - 0; Plants …
BnaAnng38260D	exon,intron,promoter	DMR_chrAnn_random_43342898	chrAnn_random	43342898	43344188	247	0.017231	0.130625	13.3927	12.9555	1.1e-76	0.131912	-0.113394	Hypo	1291	1317	351	-939	AT1G75780	tubulin beta-1 chain (TUB1); FUNCTIONS IN: structural molecule activity, GTP binding, GTPase activity; INVOLVED IN: response to light stimulus, unidimensional cell growth; LOCATED IN: vacuole; EXPRESSED IN: 24 plant structures; EXPRESSED DURING: 15 growth stages; CONTAINS InterPro DOMAIN/s: Beta tubulin (InterPro:IPR002453), Tubulin (InterPro:IPR000217), Tubulin/FtsZ, GTPase domain (InterPro:IPR0…
BnaAnng40380D	promoter	DMR_chrAnn_random_46143075	chrAnn_random	46143075	46143118	16	0.2	0.535714	5	7	2.77e-06	0.373333	-0.335714	Hypo	44	570	-1578	-1621	AT5G26090	Plant self-incompatibility protein S1 family; CONTAINS InterPro DOMAIN/s: Plant self-incompatibility S1 (InterPro:IPR010264); BEST Arabidopsis thaliana protein match is: Plant self-incompatibility protein S1 family (TAIR:AT5G11830.1); Has 1807 Blast hits to 1807 proteins in 277 species: Archae - 0; Bacteria - 0; Metazoa - 736; Fungi - 347; Plants - 385; Viruses - 0; Other Eukaryotes - 339 (source…
BnaAnng41120D	promoter	DMR_chrAnn_random_47218210	chrAnn_random	47218210	47218835	50	0.201401	0.0962099	11.42	6.86	2.62e-05	2.09335	0.105191	Hyper	626	935	-1312	-1937	AT4G04780	mediator 21 (MED21); CONTAINS InterPro DOMAIN/s: Mediator complex, subunit Med21 (InterPro:IPR021384); Has 261 Blast hits to 261 proteins in 70 species: Archae - 0; Bacteria - 2; Metazoa - 108; Fungi - 6; Plants - 134; Viruses - 7; Other Eukaryotes - 4 (source: NCBI BLink).
BnaAnng41620D	exon,intron,utr3,promoter	DMR_chrAnn_random_48178854	chrAnn_random	48178854	48179953	379	0.0839833	0.195333	18.9446	19.5594	1.6e-85	0.42995	-0.111349	Hypo	1100	343	704	-395	AT5G57345	unknown protein; Has 30201 Blast hits to 17322 proteins in 780 species: Archae - 12; Bacteria - 1396; Metazoa - 17338; Fungi - 3422; Plants - 5037; Viruses - 0; Other Eukaryotes - 2996 (source: NCBI BLink).
BnaC01g11470D	promoter	DMR_chrC01_7107066	chrC01	7107066	7108060	29	0.127451	0.311688	7.03448	5.31034	3.51e-05	0.408905	-0.184237	Hypo	995	1685	-485	-1479	AT4G18975	Pentatricopeptide repeat (PPR) superfamily protein; FUNCTIONS IN: molecular_function unknown; INVOLVED IN: biological_process unknown; EXPRESSED IN: 23 plant structures; EXPRESSED DURING: 13 growth stages; BEST Arabidopsis thaliana protein match is: Pentatricopeptide repeat (PPR) superfamily protein (TAIR:AT4G21190.1).
BnaC01g11480D	exon,intron	DMR_chrC01_7107066	chrC01	7107066	7108060	29	0.127451	0.311688	7.03448	5.31034	3.51e-05	0.408905	-0.184237	Hypo	995	602	1197	203	AT4G12550	Auxin-Induced in Root cultures 1 (AIR1); FUNCTIONS IN: lipid binding; INVOLVED IN: response to auxin stimulus, lateral root morphogenesis, lipid transport; LOCATED IN: endomembrane system; EXPRESSED IN: hypocotyl, root; CONTAINS InterPro DOMAIN/s: Bifunctional inhibitor/plant lipid transfer protein/seed storage (InterPro:IPR016140), Plant lipid transfer protein/seed storage/trypsin-alpha amylase …
BnaC01g12060D	promoter	DMR_chrC01_7613535	chrC01	7613535	7613605	11	0.0229885	0.135922	7.90909	9.36364	0.00704661	0.16913	-0.112934	Hypo	71	4731	-1058	-1128	AT4G20320	CTP synthase family protein; FUNCTIONS IN: CTP synthase activity, catalytic activity; INVOLVED IN: pyrimidine nucleotide biosynthetic process; LOCATED IN: cellular_component unknown; EXPRESSED IN: 18 plant structures; EXPRESSED DURING: 8 growth stages; CONTAINS InterPro DOMAIN/s: Glutamine amidotransferase class-I, C-terminal (InterPro:IPR000991), CTP synthase (InterPro:IPR004468), CTP synthase, …
BnaC01g14210D	promoter	DMR_chrC01_9454926	chrC01	9454926	9455925	40	0.11236	0.295082	6.675	10.675	8.39e-09	0.380774	-0.182722	Hypo	1000	1284	-1458	-2457	AT4G22770	AT hook motif DNA-binding family protein; FUNCTIONS IN: DNA binding; EXPRESSED IN: 14 plant structures; EXPRESSED DURING: 4 anthesis, F mature embryo stage, petal differentiation and expansion stage, E expanded cotyledon stage, D bilateral stage; CONTAINS InterPro DOMAIN/s: Protein of unknown function DUF296 (InterPro:IPR005175), AT hook, DNA-binding motif (InterPro:IPR017956); BEST Arabidopsis t…
BnaC01g29760D	promoter	DMR_chrC01_28082314	chrC01	28082314	28082944	28	0.087963	0.192308	7.71429	6.5	0.00310414	0.457407	-0.104345	Hypo	631	2157	-932	-1562	AT1G61670	Lung seven transmembrane receptor family protein; FUNCTIONS IN: molecular_function unknown; LOCATED IN: endomembrane system, integral to membrane; CONTAINS InterPro DOMAIN/s: Transmembrane receptor, eukaryota (InterPro:IPR009637); BEST Arabidopsis thaliana protein match is: Lung seven transmembrane receptor family protein (TAIR:AT1G10980.1); Has 653 Blast hits to 651 proteins in 175 species: Arch…
BnaC01g30260D	promoter	DMR_chrC01_28682924	chrC01	28682924	28684097	25	0.136842	0.336842	7.6	15.2	2.53e-07	0.40625	-0.2	Hypo	1174	1905	-256	-1429	AT3G60820	PBF1; FUNCTIONS IN: peptidase activity, endopeptidase activity, threonine-type endopeptidase activity; INVOLVED IN: defense response to fungus, incompatible interaction, ubiquitin-dependent protein catabolic process; LOCATED IN: proteasome core complex, proteasome complex; EXPRESSED IN: 22 plant structures; EXPRESSED DURING: 14 growth stages; CONTAINS InterPro DOMAIN/s: Proteasome, beta-type subu…
BnaC01g30310D	exon,intron,utr3	DMR_chrC01_28708817	chrC01	28708817	28709810	222	0.123988	0.0237654	16.1306	14.5946	3.06e-60	5.21715	0.100222	Hyper	994	2185	2849	1856	AT3G26720	Glycosyl hydrolase family 38 protein; FUNCTIONS IN: in 6 functions; INVOLVED IN: mannose metabolic process, carbohydrate metabolic process; LOCATED IN: plasma membrane, plant-type cell wall; EXPRESSED IN: 25 plant structures; EXPRESSED DURING: 13 growth stages; CONTAINS InterPro DOMAIN/s: Glycoside hydrolase-type carbohydrate-binding (InterPro:IPR011013), Glycoside hydrolase/deacetylase, beta/alp…
BnaC01g30630D	promoter	DMR_chrC01_29098647	chrC01	29098647	29099642	144	0.0931315	0.196269	11.9306	17.125	1.32e-20	0.474509	-0.103138	Hypo	996	2542	-1628	-2623	AT5G62300	Ribosomal protein S10p/S20e family protein; FUNCTIONS IN: structural constituent of ribosome, RNA binding; INVOLVED IN: translation; LOCATED IN: cytosolic small ribosomal subunit, small ribosomal subunit; EXPRESSED IN: leaf; CONTAINS InterPro DOMAIN/s: Ribosomal protein S10, conserved site (InterPro:IPR018268), Ribosomal protein S10, eukaryotic/archaeal (InterPro:IPR005729), Ribosomal protein S10…
BnaC01g31320D	promoter	DMR_chrC01_30133303	chrC01	30133303	30134146	152	0.110557	0.237716	7.91447	9.90789	4.76e-18	0.46508	-0.127159	Hypo	844	1799	-1775	-2618	AT3G22930	calmodulin-like 11 (CML11); FUNCTIONS IN: calcium ion binding; INVOLVED IN: biological_process unknown; EXPRESSED IN: 7 plant structures; EXPRESSED DURING: LP.06 six leaves visible, LP.04 four leaves visible, LP.10 ten leaves visible, LP.08 eight leaves visible, LP.12 twelve leaves visible; CONTAINS InterPro DOMAIN/s: EF-Hand 1, calcium-binding site (InterPro:IPR018247), EF-HAND 2 (InterPro:IPR01…
BnaC01g32720D	promoter	DMR_chrC01_31934234	chrC01	31934234	31935223	53	0.181818	0.073922	6.64151	9.18868	2.65e-06	2.4596	0.107896	Hyper	990	799	-891	-1880	AT3G20210	delta vacuolar processing enzyme (DELTA-VPE); CONTAINS InterPro DOMAIN/s: Peptidase C13, legumain (InterPro:IPR001096); BEST Arabidopsis thaliana protein match is: gamma vacuolar processing enzyme (TAIR:AT4G32940.1); Has 783 Blast hits to 781 proteins in 238 species: Archae - 4; Bacteria - 12; Metazoa - 279; Fungi - 115; Plants - 249; Viruses - 0; Other Eukaryotes - 124 (source: NCBI BLink).
BnaC01g32730D	promoter	DMR_chrC01_31934234	chrC01	31934234	31935223	53	0.181818	0.073922	6.64151	9.18868	2.65e-06	2.4596	0.107896	Hyper	990	563	-148	-1137	N/A	N/A
BnaC01g33070D	promoter	DMR_chrC01_32340479	chrC01	32340479	32341245	53	0.120219	0.248634	6.90566	6.90566	9.94e-06	0.483516	-0.128415	Hypo	767	2829	-1726	-2492	AT3G19820	DWARF 1 (DWF1); CONTAINS InterPro DOMAIN/s: FAD-linked oxidase, FAD-binding, subdomain 2 (InterPro:IPR016168), FAD-binding, type 2 (InterPro:IPR016166), FAD linked oxidase, N-terminal (InterPro:IPR006094).
BnaC01g35650D	promoter	DMR_chrC01_35062119	chrC01	35062119	35063090	75	0.0509383	0.155989	9.94667	9.57333	2.32e-11	0.326551	-0.105051	Hypo	972	1656	-272	-1243	AT3G15890	Protein kinase superfamily protein; FUNCTIONS IN: protein tyrosine kinase activity, protein kinase activity, kinase activity, ATP binding; INVOLVED IN: protein amino acid phosphorylation; LOCATED IN: plasma membrane; EXPRESSED IN: 17 plant structures; EXPRESSED DURING: 8 growth stages; CONTAINS InterPro DOMAIN/s: Protein kinase, ATP binding site (InterPro:IPR017441), Protein kinase, catalytic dom…
BnaC01g41070D	promoter	DMR_chrC01_random_294660	chrC01_random	294660	295641	252	0.100657	0.2035	18.7262	17.6865	1.52e-43	0.494628	-0.102843	Hypo	982	1014	-1361	-2342	AT4G19700	RING; FUNCTIONS IN: zinc ion binding; INVOLVED IN: response to gibberellin stimulus; LOCATED IN: cellular_component unknown; CONTAINS InterPro DOMAIN/s: Zinc finger, RING-type (InterPro:IPR001841), S-ribonuclease binding protein, SBP1, pollen (InterPro:IPR017066); BEST Arabidopsis thaliana protein match is: SBP (S-ribonuclease binding protein) family protein (TAIR:AT5G45100.1); Has 639 Blast hits…
BnaC01g41350D	promoter	DMR_chrC01_random_495908	chrC01_random	495908	496361	55	0.0821622	0.186047	16.8182	21.1091	4.44e-12	0.441622	-0.103884	Hypo	454	467	-1378	-1831	AT5G67260	CYCLIN D3;2 (CYCD3;2); FUNCTIONS IN: cyclin-dependent protein kinase activity; INVOLVED IN: regulation of cell cycle, regulation of cell proliferation; LOCATED IN: nucleus; EXPRESSED IN: 24 plant structures; EXPRESSED DURING: 13 growth stages; CONTAINS InterPro DOMAIN/s: Cyclin, C-terminal (InterPro:IPR004367), Cyclin D (InterPro:IPR015451), Cyclin-like (InterPro:IPR011028), Cyclin-related (Inter…
BnaC01g41850D	promoter	DMR_chrC01_random_976781	chrC01_random	976781	976980	29	0.208092	0.0946746	5.96552	5.82759	0.00404606	2.19798	0.113418	Hyper	200	1680	-1726	-1925	AT4G15550	indole-3-acetate beta-D-glucosyltransferase (IAGLU); FUNCTIONS IN: UDP-glycosyltransferase activity, transferase activity, transferring glycosyl groups; INVOLVED IN: metabolic process; LOCATED IN: chloroplast; EXPRESSED IN: 17 plant structures; EXPRESSED DURING: 7 growth stages; CONTAINS InterPro DOMAIN/s: UDP-glucuronosyl/UDP-glucosyltransferase (InterPro:IPR002213); BEST Arabidopsis thaliana pr…
BnaC01g43370D	promoter	DMR_chrC01_random_2921328	chrC01_random	2921328	2922317	62	0.0612813	0.173387	11.5806	16	1.17e-12	0.353437	-0.112106	Hypo	990	2147	-753	-1742	AT5G08020	RPA70-kDa subunit B (RPA70B); FUNCTIONS IN: DNA binding, nucleic acid binding; INVOLVED IN: DNA repair, response to UV-B, DNA replication; LOCATED IN: nucleus; EXPRESSED IN: 19 plant structures; EXPRESSED DURING: 13 growth stages; CONTAINS InterPro DOMAIN/s: Replication factor-a protein 1 Rpa1 (InterPro:IPR004591), Nucleic acid-binding, OB-fold-like (InterPro:IPR016027), Nucleic acid-binding, OB-…
BnaC02g03790D	intron	DMR_chrC02_1855084	chrC02	1855084	1856080	73	0.0334395	0.137982	8.60274	9.23288	6.68e-12	0.242346	-0.104543	Hypo	997	3331	2050	1054	AT5G11400	Protein kinase superfamily protein; FUNCTIONS IN: protein kinase activity, kinase activity, ATP binding; INVOLVED IN: protein amino acid phosphorylation; EXPRESSED IN: sepal, pedicel, flower; EXPRESSED DURING: 4 anthesis, petal differentiation and expansion stage; CONTAINS InterPro DOMAIN/s: Protein kinase, catalytic domain (InterPro:IPR000719), Serine-threonine/tyrosine-protein kinase (InterPro:…
BnaC02g12080D	intron	DMR_chrC02_7579456	chrC02	7579456	7579896	36	0.08	0.181058	7.63889	9.97222	0.000269873	0.441846	-0.101058	Hypo	441	5879	3655	3215	AT5G56670	Ribosomal protein S30 family protein; FUNCTIONS IN: structural constituent of ribosome; INVOLVED IN: translation; LOCATED IN: cytosolic small ribosomal subunit, ribosome; EXPRESSED IN: 23 plant structures; EXPRESSED DURING: 15 growth stages; CONTAINS InterPro DOMAIN/s: Ribosomal protein S30 (InterPro:IPR006846); BEST Arabidopsis thaliana protein match is: Ribosomal protein S30 family protein (TAI…
BnaC02g13860D	promoter	DMR_chrC02_9180292	chrC02	9180292	9181062	105	0.0950626	0.198702	12.9238	11.7429	6.04e-14	0.478417	-0.10364	Hypo	771	2553	-1523	-2293	AT5G53970	Tyrosine transaminase family protein; CONTAINS InterPro DOMAIN/s: 1-aminocyclopropane-1-carboxylate synthase (InterPro:IPR001176), Aminotransferase, class I/classII (InterPro:IPR004839), Pyridoxal phosphate-dependent transferase, major domain (InterPro:IPR015424), Tyrosine transaminase (InterPro:IPR021178), Tyrosine/nicotianamine aminotransferase (InterPro:IPR005958), Pyridoxal phosphate-dependen…
BnaC02g13930D	promoter	DMR_chrC02_9244744	chrC02	9244744	9245001	27	0.0699301	0.173333	5.2963	8.33333	0.00440122	0.403443	-0.103403	Hypo	258	1677	-926	-1183	AT5G65600	Concanavalin A-like lectin protein kinase family protein; FUNCTIONS IN: kinase activity; INVOLVED IN: protein amino acid phosphorylation; LOCATED IN: endomembrane system; EXPRESSED IN: stem; CONTAINS InterPro DOMAIN/s: Legume lectin, beta chain (InterPro:IPR001220), Protein kinase, ATP binding site (InterPro:IPR017441), Serine/threonine-protein kinase-like domain (InterPro:IPR017442), Concanavali…
BnaC02g14450D	exon,intron,utr3	DMR_chrC02_9882762	chrC02	9882762	9883698	174	0.0884921	0.191172	14.4828	18.8793	4.9e-29	0.462892	-0.10268	Hypo	937	619	1309	373	AT5G53250	arabinogalactan protein 22 (AGP22); CONTAINS InterPro DOMAIN/s: Protein of unknown function DUF1070 (InterPro:IPR009424); BEST Arabidopsis thaliana protein match is: arabinogalactan protein 20 (TAIR:AT3G61640.1); Has 1807 Blast hits to 1807 proteins in 277 species: Archae - 0; Bacteria - 0; Metazoa - 736; Fungi - 347; Plants - 385; Viruses - 0; Other Eukaryotes - 339 (source: NCBI BLink).
BnaC02g23750D	promoter	DMR_chrC02_20732168	chrC02	20732168	20733162	90	0.0938567	0.206266	6.51111	8.51111	1.21e-08	0.455027	-0.11241	Hypo	995	1457	-1761	-2755	AT1G75540	salt tolerance homolog2 (STH2); FUNCTIONS IN: sequence-specific DNA binding transcription factor activity, zinc ion binding; LOCATED IN: intracellular; EXPRESSED IN: 16 plant structures; EXPRESSED DURING: 8 growth stages; CONTAINS InterPro DOMAIN/s: Zinc finger, B-box (InterPro:IPR000315); BEST Arabidopsis thaliana protein match is: B-box zinc finger family protein (TAIR:AT4G39070.1); Has 3177 Bl…
BnaC02g31140D	promoter	DMR_chrC02_33264953	chrC02	33264953	33265943	136	0.0968367	0.221793	11.3897	17.1397	2.58e-25	0.436608	-0.124957	Hypo	991	3806	-774	-1764	AT5G44700	GASSHO 2 (GSO2); FUNCTIONS IN: protein serine/threonine kinase activity, protein kinase activity, ATP binding; INVOLVED IN: protein amino acid phosphorylation, transmembrane receptor protein tyrosine kinase signaling pathway, embryo sac development, embryo development, epidermis development; LOCATED IN: endomembrane system; EXPRESSED IN: 13 plant structures; EXPRESSED DURING: 7 growth stages; CON…
BnaC02g31150D	promoter	DMR_chrC02_33264953	chrC02	33264953	33265943	136	0.0968367	0.221793	11.3897	17.1397	2.58e-25	0.436608	-0.124957	Hypo	991	2793	-867	-1857	N/A	N/A
BnaC02g33230D	promoter	DMR_chrC02_35693572	chrC02	35693572	35694769	36	0.109453	0.286885	5.58333	10.1667	5.95e-07	0.381521	-0.177433	Hypo	1198	1773	-1183	-2380	AT5G47120	BAX inhibitor 1 (BI1); CONTAINS InterPro DOMAIN/s: Inhibitor of apoptosis-promoting Bax1 related (InterPro:IPR006214), Bax inhibitor 1, conserved site (InterPro:IPR006213); BEST Arabidopsis thaliana protein match is: Bax inhibitor-1 family protein (TAIR:AT4G17580.1); Has 1807 Blast hits to 1807 proteins in 277 species: Archae - 0; Bacteria - 0; Metazoa - 736; Fungi - 347; Plants - 385; Viruses - …
BnaC02g34300D	promoter	DMR_chrC02_36763778	chrC02	36763778	36764545	24	0.0474308	0.149171	10.5417	15.0833	5.37e-05	0.317962	-0.10174	Hypo	768	4595	-1877	-2644	AT2G02070	indeterminate(ID)-domain 5 (IDD5); FUNCTIONS IN: sequence-specific DNA binding transcription factor activity, zinc ion binding, nucleic acid binding; INVOLVED IN: regulation of transcription; LOCATED IN: intracellular, chloroplast; EXPRESSED IN: 22 plant structures; EXPRESSED DURING: 13 growth stages; CONTAINS InterPro DOMAIN/s: Zinc finger, C2H2-like (InterPro:IPR015880), Zinc finger, C2H2-type …
BnaC02g36140D	promoter	DMR_chrC02_39237335	chrC02	39237335	39237610	20	0.0874525	0.18932	13.15	10.3	0.00149512	0.461928	-0.101868	Hypo	276	1808	-1757	-2032	N/A	N/A
BnaC02g45580D	exon,intron,utr5,promoter	DMR_chrC02_random_1293689	chrC02_random	1293689	1294681	311	0.0925656	0.200743	17.6463	16.4502	5.89e-57	0.461115	-0.108177	Hypo	993	916	439	-553	AT1G65720	unknown protein; FUNCTIONS IN: molecular_function unknown; INVOLVED IN: biological_process unknown; LOCATED IN: endomembrane system; EXPRESSED IN: 24 plant structures; EXPRESSED DURING: 15 growth stages; Has 44 Blast hits to 44 proteins in 14 species: Archae - 0; Bacteria - 0; Metazoa - 0; Fungi - 0; Plants - 44; Viruses - 0; Other Eukaryotes - 0 (source: NCBI BLink).
BnaC03g03050D	exon,utr3	DMR_chrC03_1487589	chrC03	1487589	1487801	20	0.207407	0.505319	13.5	9.4	3.32e-11	0.410448	-0.297912	Hypo	213	2055	2261	2049	AT5G07440	glutamate dehydrogenase 2 (GDH2); FUNCTIONS IN: in 7 functions; INVOLVED IN: response to salt stress; LOCATED IN: mitochondrion, plasma membrane; EXPRESSED IN: 27 plant structures; EXPRESSED DURING: 16 growth stages; CONTAINS InterPro DOMAIN/s: Glutamate/phenylalanine/leucine/valine dehydrogenase (InterPro:IPR006095), Glutamate/phenylalanine/leucine/valine dehydrogenase, C-terminal (InterPro:IPR0…
BnaC03g06400D	promoter	DMR_chrC03_3094586	chrC03	3094586	3094662	24	0.0416667	0.202454	10	13.5833	7.56e-09	0.205808	-0.160787	Hypo	77	534	-1777	-1853	AT5G14330	unknown protein; Has 8 Blast hits to 8 proteins in 2 species: Archae - 0; Bacteria - 0; Metazoa - 0; Fungi - 0; Plants - 8; Viruses - 0; Other Eukaryotes - 0 (source: NCBI BLink).
BnaC03g13810D	promoter	DMR_chrC03_6668997	chrC03	6668997	6669112	26	0.0745763	0.185897	11.3462	12	6.08e-05	0.401169	-0.111321	Hypo	116	6075	-276	-391	AT5G60740	ABC transporter family protein; FUNCTIONS IN: ATPase activity, coupled to transmembrane movement of substances; LOCATED IN: endomembrane system; EXPRESSED IN: 10 plant structures; EXPRESSED DURING: L mature pollen stage, M germinated pollen stage, 4 anthesis, C globular stage, petal differentiation and expansion stage; CONTAINS InterPro DOMAIN/s: ATPase, AAA+ type, core (InterPro:IPR003593), ABC …
BnaC03g17400D	exon	DMR_chrC03_8889226	chrC03	8889226	8890052	172	0.123295	0.248318	11.0814	10.3721	9.39e-23	0.496519	-0.125024	Hypo	827	702	1179	353	AT2G31230	ethylene-responsive element binding factor 15 (ERF15); FUNCTIONS IN: DNA binding, transcription activator activity, sequence-specific DNA binding transcription factor activity; INVOLVED IN: ethylene mediated signaling pathway, regulation of transcription, DNA-dependent, response to chitin; LOCATED IN: chloroplast; EXPRESSED IN: stem, root; CONTAINS InterPro DOMAIN/s: DNA-binding, integrase-type (…
BnaC03g20200D	promoter	DMR_chrC03_10582079	chrC03	10582079	10582198	23	0.148515	0.305439	8.78261	10.3913	0.000112409	0.486234	-0.156924	Hypo	120	3006	-612	-731	AT2G36530	LOW EXPRESSION OF OSMOTICALLY RESPONSIVE GENES 2 (LOS2); FUNCTIONS IN: phosphopyruvate hydratase activity, copper ion binding; INVOLVED IN: response to cadmium ion, response to salt stress, response to cold, response to light stimulus, response to abscisic acid stimulus; LOCATED IN: in 8 components; EXPRESSED IN: 29 plant structures; EXPRESSED DURING: 15 growth stages; CONTAINS InterPro DOMAIN/s:…
BnaC03g20510D	promoter	DMR_chrC03_10871797	chrC03	10871797	10871968	15	0.0495868	0.198198	8.06667	7.4	0.000530253	0.250188	-0.148611	Hypo	172	2997	-1069	-1240	AT2G37080	ROP interactive partner 3 (RIP3); LOCATED IN: chloroplast; EXPRESSED IN: 21 plant structures; EXPRESSED DURING: 12 growth stages; BEST Arabidopsis thaliana protein match is: ROP interactive partner 4 (TAIR:AT3G53350.1); Has 147635 Blast hits to 77239 proteins in 3391 species: Archae - 1987; Bacteria - 30902; Metazoa - 62424; Fungi - 12574; Plants - 8109; Viruses - 683; Other Eukaryotes - 30956 (s…
BnaC03g21710D	promoter	DMR_chrC03_11754622	chrC03	11754622	11755667	98	0.116016	0.252886	9.93878	9.72449	7.2e-15	0.45877	-0.136869	Hypo	1046	1021	-1691	-2736	AT2G38870	Serine protease inhibitor, potato inhibitor I-type family protein; FUNCTIONS IN: serine-type endopeptidase inhibitor activity; INVOLVED IN: defense response to fungus, response to wounding; LOCATED IN: cell wall; EXPRESSED IN: 21 plant structures; EXPRESSED DURING: 13 growth stages; CONTAINS InterPro DOMAIN/s: Proteinase inhibitor I13, potato inhibitor I (InterPro:IPR000864); BEST Arabidopsis tha…
BnaC03g21720D	promoter	DMR_chrC03_11754622	chrC03	11754622	11755667	98	0.116016	0.252886	9.93878	9.72449	7.2e-15	0.45877	-0.136869	Hypo	1046	2212	-312	-1357	AT3G54620	basic leucine zipper 25 (BZIP25); FUNCTIONS IN: protein heterodimerization activity, sequence-specific DNA binding transcription factor activity; INVOLVED IN: regulation of transcription, DNA-dependent; LOCATED IN: chloroplast; EXPRESSED IN: 23 plant structures; EXPRESSED DURING: 15 growth stages; CONTAINS InterPro DOMAIN/s: Basic-leucine zipper (bZIP) transcription factor (InterPro:IPR004827), b…
BnaC03g23080D	promoter	DMR_chrC03_12777084	chrC03	12777084	12778073	50	0.0911528	0.196	7.46	10	1.52e-05	0.465065	-0.104847	Hypo	990	1625	-1016	-2005	AT2G40920	F-box and associated interaction domains-containing protein; CONTAINS InterPro DOMAIN/s: F-box domain, Skp2-like (InterPro:IPR022364), F-box associated domain, type 3 (InterPro:IPR013187), F-box associated interaction domain (InterPro:IPR017451); BEST Arabidopsis thaliana protein match is: F-box and associated interaction domains-containing protein (TAIR:AT2G40910.1); Has 35333 Blast hits to 3413…
BnaC03g25550D	promoter	DMR_chrC03_14351919	chrC03	14351919	14352916	65	0.0811456	0.191651	6.44615	8.10769	9.36e-07	0.423403	-0.110505	Hypo	998	1503	-1600	-2597	AT2G46030	ubiquitin-conjugating enzyme 6 (UBC6); CONTAINS InterPro DOMAIN/s: Ubiquitin-conjugating enzyme/RWD-like (InterPro:IPR016135), Ubiquitin-conjugating enzyme, E2 (InterPro:IPR000608), Ubiquitin-conjugating enzyme (InterPro:IPR015581); BEST Arabidopsis thaliana protein match is: ubiquitin-conjugating enzyme 5 (TAIR:AT1G63800.1); Has 8701 Blast hits to 8700 proteins in 389 species: Archae - 0; Bacter…
BnaC03g25560D	exon,intron,utr5,promoter	DMR_chrC03_14351919	chrC03	14351919	14352916	65	0.0811456	0.191651	6.44615	8.10769	9.36e-07	0.423403	-0.110505	Hypo	998	1070	328	-669	AT2G46030	ubiquitin-conjugating enzyme 6 (UBC6); CONTAINS InterPro DOMAIN/s: Ubiquitin-conjugating enzyme/RWD-like (InterPro:IPR016135), Ubiquitin-conjugating enzyme, E2 (InterPro:IPR000608), Ubiquitin-conjugating enzyme (InterPro:IPR015581); BEST Arabidopsis thaliana protein match is: ubiquitin-conjugating enzyme 5 (TAIR:AT1G63800.1); Has 8701 Blast hits to 8700 proteins in 389 species: Archae - 0; Bacter…
BnaC03g25810D	promoter	DMR_chrC03_14477777	chrC03	14477777	14478734	10	0.381579	0.190476	7.6	8.4	0.00848279	2.00329	0.191103	Hyper	958	685	-1566	-2523	AT2G46410	CAPRICE (CPC); CONTAINS InterPro DOMAIN/s: SANT, DNA-binding (InterPro:IPR001005), Homeodomain-like (InterPro:IPR009057), Myb, DNA-binding (InterPro:IPR014778), Homeodomain-related (InterPro:IPR012287), MYB-like (InterPro:IPR017877), Myb transcription factor (InterPro:IPR015495); BEST Arabidopsis thaliana protein match is: Homeodomain-like superfamily protein (TAIR:AT5G53200.1); Has 2615 Blast hi…
BnaC03g27550D	promoter	DMR_chrC03_16020665	chrC03	16020665	16020747	26	0.254072	0.519868	11.8077	11.6154	1.95e-11	0.488724	-0.265796	Hypo	83	1828	-739	-821	AT5G49940	NIFU-like protein 2 (NFU2); FUNCTIONS IN: structural molecule activity; INVOLVED IN: chloroplast organization, iron-sulfur cluster assembly; LOCATED IN: chloroplast; EXPRESSED IN: 24 plant structures; EXPRESSED DURING: 15 growth stages; CONTAINS InterPro DOMAIN/s: NIF system FeS cluster assembly, NifU, C-terminal (InterPro:IPR001075); BEST Arabidopsis thaliana protein match is: NFU domain protein…
BnaC03g28050D	promoter	DMR_chrC03_16457535	chrC03	16457535	16457702	36	0.074359	0.188725	10.8333	11.3333	1.98e-06	0.394006	-0.114367	Hypo	168	2244	-1581	-1748	AT4G08180	OSBP(oxysterol binding protein)-related protein 1C (ORP1C); FUNCTIONS IN: phosphoinositide binding, oxysterol binding; INVOLVED IN: steroid metabolic process, signal transduction; LOCATED IN: cellular_component unknown; EXPRESSED IN: 25 plant structures; EXPRESSED DURING: 15 growth stages; CONTAINS InterPro DOMAIN/s: Pleckstrin homology-type (InterPro:IPR011993), Oxysterol-binding protein (InterP…
BnaC03g29340D	promoter	DMR_chrC03_17545772	chrC03	17545772	17546691	43	0.00311526	0.114219	7.46512	9.97674	1.74e-11	0.0272745	-0.111104	Hypo	920	1667	-1196	-2115	AT4G11240	TOPP7; CONTAINS InterPro DOMAIN/s: Metallophosphoesterase (InterPro:IPR004843), Serine/threonine-specific protein phosphatase/bis(5-nucleosyl)-tetraphosphatase (InterPro:IPR006186); BEST Arabidopsis thaliana protein match is: type one serine/threonine protein phosphatase 3 (TAIR:AT1G64040.1); Has 30201 Blast hits to 17322 proteins in 780 species: Archae - 12; Bacteria - 1396; Metazoa - 17338; Fun…
BnaC03g30620D	promoter	DMR_chrC03_18647043	chrC03	18647043	18647121	20	0.21547	0.0555556	9.05	10.8	1.99e-06	3.87845	0.159914	Hyper	79	1000	-1632	-1710	N/A	N/A
BnaC03g30630D	intron	DMR_chrC03_18647043	chrC03	18647043	18647121	20	0.21547	0.0555556	9.05	10.8	1.99e-06	3.87845	0.159914	Hyper	79	24613	1581	1503	AT4G02780	GA REQUIRING 1 (GA1); CONTAINS InterPro DOMAIN/s: Terpene synthase, metal-binding domain (InterPro:IPR005630), Terpenoid synthase (InterPro:IPR008949), Terpenoid cylases/protein prenyltransferase alpha-alpha toroid (InterPro:IPR008930), Terpene synthase-like (InterPro:IPR001906); BEST Arabidopsis thaliana protein match is: Terpenoid cyclases/Protein prenyltransferases superfamily protein (TAIR:AT…
BnaC03g31430D	promoter	DMR_chrC03_19257565	chrC03	19257565	19257660	25	0.0869565	0.227723	8.28	8.08	0.000113203	0.381853	-0.140766	Hypo	96	2082	-1969	-2064	AT3G07570	Cytochrome b561/ferric reductase transmembrane with DOMON related domain; FUNCTIONS IN: dopamine beta-monooxygenase activity; INVOLVED IN: histidine catabolic process; LOCATED IN: membrane; CONTAINS InterPro DOMAIN/s: Cytochrome b561, eukaryote (InterPro:IPR004877), DOMON related (InterPro:IPR005018), Cytochrome b561/ferric reductase transmembrane (InterPro:IPR006593), DOMON (InterPro:IPR013050);…
BnaC03g31840D	promoter	DMR_chrC03_19597073	chrC03	19597073	19598367	30	0.085	0.202381	6.66667	8.4	0.000522196	0.42	-0.117381	Hypo	1295	2013	-1552	-2846	AT4G01160	BTB/POZ/Kelch-associated protein; CONTAINS InterPro DOMAIN/s: BTB/POZ (InterPro:IPR013069), BTB/Kelch-associated (InterPro:IPR011705), BTB/POZ fold (InterPro:IPR011333), Kelch related (InterPro:IPR013089), BTB/POZ-like (InterPro:IPR000210); BEST Arabidopsis thaliana protein match is: POZ/BTB containin G-protein 1 (TAIR:AT3G61600.2); Has 3481 Blast hits to 3463 proteins in 124 species: Archae - 0;…
BnaC03g31880D	promoter	DMR_chrC03_19622975	chrC03	19622975	19623625	62	0.104455	0.24937	10.5	12.8065	7.36e-13	0.418874	-0.144916	Hypo	651	5770	-693	-1343	AT4G01290	unknown protein; FUNCTIONS IN: molecular_function unknown; INVOLVED IN: biological_process unknown; LOCATED IN: cellular_component unknown; EXPRESSED IN: 24 plant structures; EXPRESSED DURING: 15 growth stages; Has 1744 Blast hits to 1308 proteins in 219 species: Archae - 0; Bacteria - 241; Metazoa - 793; Fungi - 253; Plants - 108; Viruses - 0; Other Eukaryotes - 349 (source: NCBI BLink).
BnaC03g34100D	exon,intron,utr5,promoter	DMR_chrC03_20726131	chrC03	20726131	20727125	26	0.181185	0.0774908	11.0385	10.4231	0.000380604	2.33815	0.103694	Hyper	995	612	189	-805	AT3G05070	CONTAINS InterPro DOMAIN/s: mRNA splicing factor, Cwf18 (InterPro:IPR013169); Has 292 Blast hits to 292 proteins in 153 species: Archae - 0; Bacteria - 0; Metazoa - 118; Fungi - 83; Plants - 38; Viruses - 11; Other Eukaryotes - 42 (source: NCBI BLink).
BnaC03g34110D	promoter	DMR_chrC03_20726131	chrC03	20726131	20727125	26	0.181185	0.0774908	11.0385	10.4231	0.000380604	2.33815	0.103694	Hyper	995	322	-509	-1503	AT3G05070	CONTAINS InterPro DOMAIN/s: mRNA splicing factor, Cwf18 (InterPro:IPR013169); Has 292 Blast hits to 292 proteins in 153 species: Archae - 0; Bacteria - 0; Metazoa - 118; Fungi - 83; Plants - 38; Viruses - 11; Other Eukaryotes - 42 (source: NCBI BLink).
BnaC03g47370D	promoter	DMR_chrC03_32419167	chrC03	32419167	32420163	40	0.103093	0.279141	7.275	8.15	2.8e-08	0.369321	-0.176048	Hypo	997	519	-392	-1388	AT2G17060	Disease resistance protein (TIR-NBS-LRR class) family; FUNCTIONS IN: transmembrane receptor activity, ATP binding; INVOLVED IN: signal transduction, apoptosis, defense response, innate immune response; LOCATED IN: intrinsic to membrane; EXPRESSED IN: root; CONTAINS InterPro DOMAIN/s: NB-ARC (InterPro:IPR002182), Leucine-rich repeat (InterPro:IPR001611), Disease resistance protein (InterPro:IPR000…
BnaC03g57910D	promoter	DMR_chrC03_47250205	chrC03	47250205	47252098	279	0.202421	0.0898044	15.1039	18.8781	2.11e-55	2.25401	0.112616	Hyper	1894	9882	-274	-2167	AT1G29350	Kinase-related protein of unknown function (DUF1296); CONTAINS InterPro DOMAIN/s: Protein of unknown function DUF1296 (InterPro:IPR009719); BEST Arabidopsis thaliana protein match is: Kinase-related protein of unknown function (DUF1296) (TAIR:AT1G29370.1); Has 14112 Blast hits to 8132 proteins in 472 species: Archae - 0; Bacteria - 479; Metazoa - 5756; Fungi - 1694; Plants - 1071; Viruses - 58; O…
BnaC03g59870D	promoter	DMR_chrC03_49110722	chrC03	49110722	49110822	13	0.107843	0	7.84615	7.76923	0.000734848	-	0.107843	Hyper	101	6535	-1818	-1918	AT1G51880	root hair specific 6 (RHS6); FUNCTIONS IN: kinase activity; INVOLVED IN: protein amino acid phosphorylation; LOCATED IN: endomembrane system; EXPRESSED IN: root hair; CONTAINS InterPro DOMAIN/s: Protein kinase, ATP binding site (InterPro:IPR017441), Serine/threonine-protein kinase domain (InterPro:IPR002290), Leucine-rich repeat (InterPro:IPR001611), Serine-threonine/tyrosine-protein kinase (Inte…
BnaC03g64330D	promoter	DMR_chrC03_53716120	chrC03	53716120	53717096	188	0.0839035	0.192417	14.7713	18.6596	2.16e-35	0.43605	-0.108514	Hypo	977	489	-1903	-2879	AT4G21200	gibberellin 2-oxidase 8 (GA2OX8); FUNCTIONS IN: C-20 gibberellin 2-beta-dioxygenase activity; INVOLVED IN: gibberellin metabolic process; LOCATED IN: cellular_component unknown; EXPRESSED IN: sepal, flower; EXPRESSED DURING: petal differentiation and expansion stage; BEST Arabidopsis thaliana protein match is: gibberellin 2-oxidase 7 (TAIR:AT1G50960.1); Has 2972 Blast hits to 2961 proteins in 383…
BnaC03g66760D	promoter	DMR_chrC03_56426283	chrC03	56426283	56426395	19	0.202614	0.432927	8.05263	8.63158	1.32e-05	0.468011	-0.230312	Hypo	113	591	-1697	-1809	AT4G33100	CONTAINS InterPro DOMAIN/s: Mitochondrial distribution/morphology family 35/apoptosis (InterPro:IPR007918); Has 214 Blast hits to 214 proteins in 102 species: Archae - 0; Bacteria - 0; Metazoa - 110; Fungi - 69; Plants - 29; Viruses - 0; Other Eukaryotes - 6 (source: NCBI BLink).
BnaC03g66770D	promoter	DMR_chrC03_56426283	chrC03	56426283	56426395	19	0.202614	0.432927	8.05263	8.63158	1.32e-05	0.468011	-0.230312	Hypo	113	4370	-333	-445	AT4G33090	aminopeptidase M1 (APM1); FUNCTIONS IN: aminopeptidase activity; INVOLVED IN: auxin polar transport; LOCATED IN: plasma membrane; EXPRESSED IN: 24 plant structures; EXPRESSED DURING: 13 growth stages; CONTAINS InterPro DOMAIN/s: Peptidase M1, puromycin-sensitive aminopeptidase (InterPro:IPR015568), Peptidase M1, membrane alanine aminopeptidase (InterPro:IPR001930), Peptidase M1, membrane alanine …
BnaC03g68590D	promoter	DMR_chrC03_58296203	chrC03	58296203	58296463	40	0.188525	0.395985	15.25	13.7	6.11e-15	0.47609	-0.207461	Hypo	261	253	-266	-526	N/A	N/A
BnaC03g69540D	promoter	DMR_chrC03_59377456	chrC03	59377456	59378274	12	0.220588	0.0945946	5.66667	12.3333	0.0172037	2.33193	0.125994	Hyper	819	4839	-1236	-2054	AT1G53310	phosphoenolpyruvate carboxylase 1 (PPC1); FUNCTIONS IN: protein binding, phosphoenolpyruvate carboxylase activity; INVOLVED IN: response to salt stress, tricarboxylic acid cycle; LOCATED IN: cytosol, apoplast; EXPRESSED IN: 26 plant structures; EXPRESSED DURING: 13 growth stages; CONTAINS InterPro DOMAIN/s: Pyruvate/Phosphoenolpyruvate kinase, catalytic core (InterPro:IPR015813), Phosphoenolpyruv…
BnaC03g72850D	intron	DMR_chrC03_random_1060797	chrC03_random	1060797	1061425	149	0.10705	0.215392	10.2819	13.4295	4.04e-18	0.496998	-0.108343	Hypo	629	21751	18412	17784	AT4G08510	unknown protein; LOCATED IN: chloroplast; BEST Arabidopsis thaliana protein match is: unknown protein (TAIR:AT1G36990.1); Has 888 Blast hits to 321 proteins in 121 species: Archae - 0; Bacteria - 120; Metazoa - 86; Fungi - 24; Plants - 79; Viruses - 0; Other Eukaryotes - 579 (source: NCBI BLink).
BnaC03g74580D	promoter	DMR_chrC03_random_2567155	chrC03_random	2567155	2568052	14	0.139535	0.313131	6.14286	7.07143	0.00550581	0.445611	-0.173596	Hypo	898	1361	-1058	-1955	AT2G18880	vernalization5/VIN3-like (VEL2); FUNCTIONS IN: molecular_function unknown; INVOLVED IN: biological_process unknown; LOCATED IN: cellular_component unknown; EXPRESSED IN: leaf; CONTAINS InterPro DOMAIN/s: Fibronectin, type III (InterPro:IPR003961); BEST Arabidopsis thaliana protein match is: vernalization5/VIN3-like (TAIR:AT4G30200.3); Has 278 Blast hits to 186 proteins in 23 species: Archae - 0; …
BnaC04g00960D	promoter	DMR_chrC04_780547	chrC04	780547	781645	56	0.0755287	0.188488	11.8214	15.8214	8.01e-11	0.400709	-0.112959	Hypo	1099	1665	-261	-1359	AT5G56780	effector of transcription2 (ET2); BEST Arabidopsis thaliana protein match is: unknown protein (TAIR:AT4G26170.1); Has 86 Blast hits to 52 proteins in 16 species: Archae - 0; Bacteria - 0; Metazoa - 0; Fungi - 0; Plants - 86; Viruses - 0; Other Eukaryotes - 0 (source: NCBI BLink).
BnaC04g02260D	exon,intron	DMR_chrC04_1742372	chrC04	1742372	1743367	67	0.0914286	0.20078	13.0597	15.3134	1.51e-11	0.455368	-0.109351	Hypo	996	1953	2409	1414	AT2G41860	calcium-dependent protein kinase 14 (CPK14); FUNCTIONS IN: in 6 functions; INVOLVED IN: protein amino acid phosphorylation, N-terminal protein myristoylation; LOCATED IN: cytoplasm; EXPRESSED IN: 9 plant structures; EXPRESSED DURING: L mature pollen stage, M germinated pollen stage, 4 anthesis, C globular stage, petal differentiation and expansion stage; CONTAINS InterPro DOMAIN/s: Protein kinase…
BnaC04g04000D	intron	DMR_chrC04_2968570	chrC04	2968570	2969660	98	0.108076	0.237048	8.59184	14.3776	6.49e-15	0.455925	-0.128972	Hypo	1091	2647	1525	435	AT2G45110	expansin B4 (EXPB4); INVOLVED IN: plant-type cell wall modification involved in multidimensional cell growth, unidimensional cell growth, plant-type cell wall loosening; LOCATED IN: endomembrane system, extracellular region; CONTAINS InterPro DOMAIN/s: Barwin-related endoglucanase (InterPro:IPR009009), Pollen allergen, N-terminal (InterPro:IPR014734), Rare lipoprotein A (InterPro:IPR005132), Majo…
BnaC04g04190D	promoter	DMR_chrC04_3181284	chrC04	3181284	3182280	144	0.0230931	0.124725	9.92361	15.7569	1.7e-31	0.185153	-0.101631	Hypo	997	1018	-742	-1738	AT2G45430	AT-hook motif nuclear-localized protein 22 (AHL22); CONTAINS InterPro DOMAIN/s: Protein of unknown function DUF296 (InterPro:IPR005175), Predicted AT-hook DNA-binding (InterPro:IPR014476); BEST Arabidopsis thaliana protein match is: AT-hook motif nuclear-localized protein 18 (TAIR:AT3G60870.1); Has 823 Blast hits to 817 proteins in 42 species: Archae - 0; Bacteria - 4; Metazoa - 44; Fungi - 6; Pl…
BnaC04g06960D	exon,utr3	DMR_chrC04_5078223	chrC04	5078223	5079219	211	0.209156	0.0979452	21.8436	20.7583	5.01e-49	2.13544	0.111211	Hyper	997	1399	2365	1369	AT1G72800	RNA-binding (RRM/RBD/RNP motifs) family protein; FUNCTIONS IN: nucleotide binding, nucleic acid binding; INVOLVED IN: biological_process unknown; LOCATED IN: cellular_component unknown; EXPRESSED IN: 21 plant structures; EXPRESSED DURING: 10 growth stages; CONTAINS InterPro DOMAIN/s: RNA recognition motif, RNP-1 (InterPro:IPR000504), Nucleotide-binding, alpha-beta plait (InterPro:IPR012677); BEST…
BnaC04g08390D	promoter	DMR_chrC04_6308342	chrC04	6308342	6309435	273	0.0870411	0.189691	15.0659	14.2125	4.49e-41	0.458858	-0.10265	Hypo	1094	596	-1124	-2217	AT3G46700	UDP-Glycosyltransferase superfamily protein; FUNCTIONS IN: UDP-glycosyltransferase activity, transferase activity, transferring glycosyl groups; INVOLVED IN: metabolic process; EXPRESSED IN: root; CONTAINS InterPro DOMAIN/s: UDP-glucuronosyl/UDP-glucosyltransferase (InterPro:IPR002213); BEST Arabidopsis thaliana protein match is: UDP-Glycosyltransferase superfamily protein (TAIR:AT3G46680.1); Has…
BnaC04g09120D	exon,promoter	DMR_chrC04_6849488	chrC04	6849488	6850487	345	0.100488	0.205745	11.8841	11.2	1.69e-39	0.488409	-0.105258	Hypo	1000	393	559	-440	AT2G36210	SAUR-like auxin-responsive protein family ; CONTAINS InterPro DOMAIN/s: Auxin responsive SAUR protein (InterPro:IPR003676); BEST Arabidopsis thaliana protein match is: SAUR-like auxin-responsive protein family (TAIR:AT4G34780.1); Has 925 Blast hits to 921 proteins in 25 species: Archae - 0; Bacteria - 0; Metazoa - 0; Fungi - 0; Plants - 924; Viruses - 0; Other Eukaryotes - 1 (source: NCBI BLink).
BnaC04g09130D	promoter	DMR_chrC04_6849488	chrC04	6849488	6850487	345	0.100488	0.205745	11.8841	11.2	1.69e-39	0.488409	-0.105258	Hypo	1000	5382	-1007	-2006	AT2G36200	P-loop containing nucleoside triphosphate hydrolases superfamily protein; FUNCTIONS IN: microtubule motor activity, ATP binding; INVOLVED IN: microtubule-based movement; EXPRESSED IN: 12 plant structures; EXPRESSED DURING: 6 growth stages; CONTAINS InterPro DOMAIN/s: Kinesin, motor region, conserved site (InterPro:IPR019821), Kinesin, motor domain (InterPro:IPR001752); BEST Arabidopsis thaliana p…
BnaC04g11150D	promoter	DMR_chrC04_8634834	chrC04	8634834	8635560	23	0.107692	0.215385	5.65217	5.65217	0.0276177	0.5	-0.107692	Hypo	727	5053	-548	-1274	AT2G33340	MOS4-associated complex 3B (MAC3B); FUNCTIONS IN: ubiquitin-protein ligase activity, nucleotide binding; INVOLVED IN: defense response to bacterium; LOCATED IN: cell wall, chloroplast, CUL4 RING ubiquitin ligase complex; EXPRESSED IN: 24 plant structures; EXPRESSED DURING: 13 growth stages; CONTAINS InterPro DOMAIN/s: WD40 repeat 2 (InterPro:IPR019782), U box domain (InterPro:IPR003613), WD40 rep…
BnaC04g12330D	promoter	DMR_chrC04_9600366	chrC04	9600366	9601306	47	0.0935252	0.251366	5.91489	7.78723	1.93e-07	0.372068	-0.157841	Hypo	941	2088	-1601	-2541	AT2G32460	myb domain protein 101 (MYB101); CONTAINS InterPro DOMAIN/s: SANT, DNA-binding (InterPro:IPR001005), Homeodomain-like (InterPro:IPR009057), Myb, DNA-binding (InterPro:IPR014778), HTH transcriptional regulator, Myb-type, DNA-binding (InterPro:IPR017930), Homeodomain-related (InterPro:IPR012287), Myb transcription factor (InterPro:IPR015495); BEST Arabidopsis thaliana protein match is: myb domain p…
BnaC04g12860D	promoter	DMR_chrC04_10126834	chrC04	10126834	10127834	36	0.00462963	0.110454	6	14.0833	2.89e-08	0.0419147	-0.105824	Hypo	1001	3617	-1975	-2975	AT2G31790	UDP-Glycosyltransferase superfamily protein; FUNCTIONS IN: UDP-glycosyltransferase activity, transferase activity, transferring glycosyl groups; INVOLVED IN: metabolic process; LOCATED IN: cellular_component unknown; EXPRESSED IN: 22 plant structures; EXPRESSED DURING: 13 growth stages; CONTAINS InterPro DOMAIN/s: UDP-glucuronosyl/UDP-glucosyltransferase (InterPro:IPR002213); BEST Arabidopsis tha…
BnaC04g14090D	promoter	DMR_chrC04_11476126	chrC04	11476126	11476911	39	0.0690909	0.287197	7.05128	7.41026	6.94e-12	0.24057	-0.218106	Hypo	786	1922	-313	-1098	AT2G29380	highly ABA-induced PP2C gene 3 (HAI3); FUNCTIONS IN: protein serine/threonine phosphatase activity, catalytic activity; INVOLVED IN: protein amino acid dephosphorylation; LOCATED IN: protein serine/threonine phosphatase complex; CONTAINS InterPro DOMAIN/s: Protein phosphatase 2C, manganese/magnesium aspartate binding site (InterPro:IPR000222), Protein phosphatase 2C-related (InterPro:IPR001932), …
BnaC04g16550D	promoter	DMR_chrC04_14613084	chrC04	14613084	14614250	35	0.0172643	0.125706	21.5143	20.2286	2.57e-17	0.137338	-0.108442	Hypo	1167	1151	-1646	-2812	AT3G60820	PBF1; FUNCTIONS IN: peptidase activity, endopeptidase activity, threonine-type endopeptidase activity; INVOLVED IN: defense response to fungus, incompatible interaction, ubiquitin-dependent protein catabolic process; LOCATED IN: proteasome core complex, proteasome complex; EXPRESSED IN: 22 plant structures; EXPRESSED DURING: 14 growth stages; CONTAINS InterPro DOMAIN/s: Proteasome, beta-type subu…
BnaC04g17820D	exon,intron	DMR_chrC04_16576603	chrC04	16576603	16577647	43	0.032967	0.160763	6.34884	8.53488	5.08e-08	0.205066	-0.127796	Hypo	1045	4005	2102	1058	AT5G42720	Glycosyl hydrolase family 17 protein; FUNCTIONS IN: cation binding, hydrolase activity, hydrolyzing O-glycosyl compounds, catalytic activity; INVOLVED IN: carbohydrate metabolic process; LOCATED IN: anchored to membrane; EXPRESSED IN: 22 plant structures; EXPRESSED DURING: 13 growth stages; CONTAINS InterPro DOMAIN/s: Glycoside hydrolase, catalytic core (InterPro:IPR017853), Glycoside hydrolase, …
BnaC04g23840D	promoter	DMR_chrC04_24943699	chrC04	24943699	24944451	88	0.101471	0.241582	7.72727	13.5	1.77e-14	0.420025	-0.140112	Hypo	753	1820	-625	-1377	AT3G58010	plastoglobulin 34kD (PGL34); FUNCTIONS IN: structural molecule activity; INVOLVED IN: biological_process unknown; LOCATED IN: thylakoid, thylakoid lumen, chloroplast thylakoid membrane, chloroplast, plastoglobule; EXPRESSED IN: 22 plant structures; EXPRESSED DURING: 13 growth stages; CONTAINS InterPro DOMAIN/s: Plastid lipid-associated protein/fibrillin (InterPro:IPR006843); BEST Arabidopsis thal…
BnaC04g33870D	intron	DMR_chrC04_35369575	chrC04	35369575	35370557	66	0.0902256	0.202719	8.06061	12.2576	1.75e-08	0.445076	-0.112494	Hypo	983	5171	1832	850	AT5G40890	chloride channel A (CLC-A); CONTAINS InterPro DOMAIN/s: Chloride channel, core (InterPro:IPR014743), Chloride channel, voltage gated (InterPro:IPR001807), Chloride channel ClC-plant (InterPro:IPR002251), Cystathionine beta-synthase, core (InterPro:IPR000644); BEST Arabidopsis thaliana protein match is: chloride channel B (TAIR:AT3G27170.1); Has 1807 Blast hits to 1807 proteins in 277 species: Arc…
BnaC04g43010D	exon,promoter	DMR_chrC04_43451252	chrC04	43451252	43452248	216	0.112964	0.226161	14.713	13.0602	5.61e-32	0.499486	-0.113197	Hypo	997	3989	82	-914	AT2G32415	Polynucleotidyl transferase, ribonuclease H fold protein with HRDC domain; FUNCTIONS IN: 3'-5' exonuclease activity, nucleic acid binding; INVOLVED IN: nucleobase, nucleoside, nucleotide and nucleic acid metabolic process; LOCATED IN: intracellular; EXPRESSED IN: shoot apex, cultured cell; CONTAINS InterPro DOMAIN/s: Polynucleotidyl transferase, ribonuclease H fold (InterPro:IPR012337), Helicase/…
BnaC04g43410D	promoter	DMR_chrC04_43719209	chrC04	43719209	43719516	68	0.0876289	0.204799	11.4118	17.1618	1.09e-12	0.427878	-0.11717	Hypo	308	231	-381	-688	AT2G32890	RALF-like 17 (RALFL17); Has 3 Blast hits to 3 proteins in 2 species: Archae - 0; Bacteria - 0; Metazoa - 0; Fungi - 0; Plants - 3; Viruses - 0; Other Eukaryotes - 0 (source: NCBI BLink).
BnaC04g51480D	promoter	DMR_chrC04_48739075	chrC04	48739075	48739961	52	0.0877743	0.198642	6.13462	11.3269	7.34e-06	0.441872	-0.110867	Hypo	887	3391	-305	-1191	AT2G47160	REQUIRES HIGH BORON 1 (BOR1); CONTAINS InterPro DOMAIN/s: Bicarbonate transporter, eukaryotic (InterPro:IPR003020), Bicarbonate transporter, C-terminal (InterPro:IPR011531); BEST Arabidopsis thaliana protein match is: HCO3- transporter family (TAIR:AT3G62270.1); Has 2647 Blast hits to 1412 proteins in 196 species: Archae - 0; Bacteria - 8; Metazoa - 1975; Fungi - 323; Plants - 233; Viruses - 2; O…
BnaC05g00130D	promoter	DMR_chrC05_45179	chrC05	45179	46175	87	0.0609391	0.169737	11.5057	8.73563	3.97e-13	0.359021	-0.108798	Hypo	997	5924	-700	-1696	AT1G02080	transcription regulators; FUNCTIONS IN: transcription regulator activity; EXPRESSED IN: 25 plant structures; EXPRESSED DURING: 15 growth stages; CONTAINS InterPro DOMAIN/s: CCR4-Not complex component, Not1 (InterPro:IPR007196).
BnaC05g03980D	exon,intron	DMR_chrC05_1955451	chrC05	1955451	1956443	280	0.0941244	0.195901	18.7821	17.775	2.48e-49	0.480469	-0.101777	Hypo	993	1788	2362	1370	AT1G05805	basic helix-loop-helix (bHLH) DNA-binding superfamily protein; FUNCTIONS IN: DNA binding, sequence-specific DNA binding transcription factor activity; INVOLVED IN: regulation of transcription; LOCATED IN: cytosol; EXPRESSED IN: 24 plant structures; EXPRESSED DURING: 13 growth stages; CONTAINS InterPro DOMAIN/s: Helix-loop-helix DNA-binding domain (InterPro:IPR001092), Helix-loop-helix DNA-binding…
BnaC05g05310D	exon,intron,utr3	DMR_chrC05_2583857	chrC05	2583857	2584855	99	0.0939193	0.194428	16.7778	17.0404	8.36e-17	0.483055	-0.100509	Hypo	999	2476	3179	2181	AT1G07630	pol-like 5 (PLL5); FUNCTIONS IN: protein serine/threonine phosphatase activity, catalytic activity; INVOLVED IN: N-terminal protein myristoylation, leaf development; LOCATED IN: plasma membrane; EXPRESSED IN: 23 plant structures; EXPRESSED DURING: 13 growth stages; CONTAINS InterPro DOMAIN/s: Protein phosphatase 2C-related (InterPro:IPR001932), Protein phosphatase 2C (InterPro:IPR015655), Protein…
BnaC05g06810D	exon,promoter	DMR_chrC05_3371958	chrC05	3371958	3372828	66	0.156576	0.346591	7.25758	5.33333	2.58e-10	0.451761	-0.190015	Hypo	871	616	128	-742	AT1G09250	basic helix-loop-helix (bHLH) DNA-binding superfamily protein; FUNCTIONS IN: sequence-specific DNA binding transcription factor activity; INVOLVED IN: regulation of transcription; LOCATED IN: nucleus, chloroplast; EXPRESSED IN: 22 plant structures; EXPRESSED DURING: 13 growth stages; CONTAINS InterPro DOMAIN/s: Helix-loop-helix DNA-binding domain (InterPro:IPR001092), Helix-loop-helix DNA-binding…
BnaC05g09500D	promoter	DMR_chrC05_5142605	chrC05	5142605	5142660	12	0.0869565	0.206612	5.75	10.0833	0.0404468	0.42087	-0.119655	Hypo	56	447	-1471	-1526	AT1G12310	Calcium-binding EF-hand family protein; FUNCTIONS IN: calcium ion binding; INVOLVED IN: biological_process unknown; LOCATED IN: plasma membrane, nucleus, cytoplasm; EXPRESSED IN: 26 plant structures; EXPRESSED DURING: 15 growth stages; CONTAINS InterPro DOMAIN/s: EF-Hand 1, calcium-binding site (InterPro:IPR018247), EF-HAND 2 (InterPro:IPR018249), EF-hand-like domain (InterPro:IPR011992), Calcium…
BnaC05g10270D	promoter	DMR_chrC05_5785905	chrC05	5785905	5787797	39	0.080292	0.200528	7.02564	9.71795	1.99e-05	0.400403	-0.120236	Hypo	1893	380	-921	-2813	AT1G14030	Rubisco methyltransferase family protein; FUNCTIONS IN: [ribulose-bisphosphate carboxylase]-lysine N-methyltransferase activity; LOCATED IN: chloroplast, chloroplast stroma; EXPRESSED IN: 20 plant structures; EXPRESSED DURING: 13 growth stages; CONTAINS InterPro DOMAIN/s: Rubisco methyltransferase (InterPro:IPR011192), SET domain (InterPro:IPR001214), Rubisco LSMT substrate-binding (InterPro:IPR0…
BnaC05g10770D	exon,promoter	DMR_chrC05_6193151	chrC05	6193151	6194149	290	0.0659272	0.168945	22.0724	21.1862	4.7e-74	0.390228	-0.103018	Hypo	999	1638	81	-917	AT1G14480	Ankyrin repeat family protein; INVOLVED IN: biological_process unknown; LOCATED IN: cellular_component unknown; EXPRESSED IN: 23 plant structures; EXPRESSED DURING: 14 growth stages; CONTAINS InterPro DOMAIN/s: Ankyrin repeat-containing domain (InterPro:IPR020683), Ankyrin repeat (InterPro:IPR002110); BEST Arabidopsis thaliana protein match is: Ankyrin repeat family protein (TAIR:AT1G14500.1).
BnaC05g13750D	exon,promoter	DMR_chrC05_7941235	chrC05	7941235	7942625	314	0.178631	0.0640234	17.258	19.5987	1.31e-82	2.79009	0.114607	Hyper	1391	2360	107	-1283	AT1G17665	unknown protein; FUNCTIONS IN: molecular_function unknown; INVOLVED IN: biological_process unknown; LOCATED IN: endomembrane system; EXPRESSED IN: 15 plant structures; EXPRESSED DURING: 11 growth stages; Has 149 Blast hits to 146 proteins in 39 species: Archae - 0; Bacteria - 4; Metazoa - 21; Fungi - 5; Plants - 30; Viruses - 0; Other Eukaryotes - 89 (source: NCBI BLink).
BnaC05g17350D	promoter	DMR_chrC05_11059364	chrC05	11059364	11060461	53	0.0414201	0.188383	12.7547	12.0189	8.65e-18	0.219872	-0.146963	Hypo	1098	1981	-228	-1325	AT1G22040	Galactose oxidase/kelch repeat superfamily protein; FUNCTIONS IN: molecular_function unknown; INVOLVED IN: N-terminal protein myristoylation; LOCATED IN: chloroplast; EXPRESSED IN: 23 plant structures; EXPRESSED DURING: 13 growth stages; CONTAINS InterPro DOMAIN/s: F-box domain, cyclin-like (InterPro:IPR001810), Galactose oxidase/kelch, beta-propeller (InterPro:IPR011043), Kelch repeat type 1 (In…
BnaC05g19020D	promoter	DMR_chrC05_12578138	chrC05	12578138	12579133	133	0.104006	0.217361	19.5188	21.6541	1.87e-30	0.478495	-0.113355	Hypo	996	1811	-51	-1046	AT1G23860	SRZ-21; FUNCTIONS IN: protein binding; INVOLVED IN: nuclear mRNA splicing, via spliceosome; LOCATED IN: nuclear speck, nucleus; EXPRESSED IN: 24 plant structures; EXPRESSED DURING: 13 growth stages; CONTAINS InterPro DOMAIN/s: RNA recognition motif, RNP-1 (InterPro:IPR000504), Nucleotide-binding, alpha-beta plait (InterPro:IPR012677), Zinc finger, CCHC-type (InterPro:IPR001878); BEST Arabidopsis …
BnaC05g19030D	promoter	DMR_chrC05_12578138	chrC05	12578138	12579133	133	0.104006	0.217361	19.5188	21.6541	1.87e-30	0.478495	-0.113355	Hypo	996	2487	-1968	-2963	AT1G23880	NHL domain-containing protein; CONTAINS InterPro DOMAIN/s: NHL repeat (InterPro:IPR001258), Six-bladed beta-propeller, TolB-like (InterPro:IPR011042); BEST Arabidopsis thaliana protein match is: NHL domain-containing protein (TAIR:AT1G70280.2); Has 2830 Blast hits to 1270 proteins in 217 species: Archae - 77; Bacteria - 1235; Metazoa - 81; Fungi - 0; Plants - 196; Viruses - 0; Other Eukaryotes - …
BnaC05g19660D	promoter	DMR_chrC05_13126901	chrC05	13126901	13127064	31	0.0864198	0.197943	10.4516	12.5484	2.93e-05	0.436588	-0.111524	Hypo	164	3947	-1561	-1724	AT1G27060	Regulator of chromosome condensation (RCC1) family protein; CONTAINS InterPro DOMAIN/s: Regulator of chromosome condensation/beta-lactamase-inhibitor protein II (InterPro:IPR009091), Regulator of chromosome condensation, RCC1 (InterPro:IPR000408); BEST Arabidopsis thaliana protein match is: Regulator of chromosome condensation (RCC1) family with FYVE zinc finger domain (TAIR:AT5G19420.1); Has 198…
BnaC05g25920D	promoter	DMR_chrC05_21602625	chrC05	21602625	21603616	217	0.195659	0.081102	14.0138	17.8986	2.84e-44	2.41251	0.114557	Hyper	992	1210	-188	-1179	AT1G19630	cytochrome P450, family 722, subfamily A, polypeptide 1 (CYP722A1); FUNCTIONS IN: electron carrier activity, monooxygenase activity, iron ion binding, oxygen binding, heme binding; INVOLVED IN: oxidation reduction; LOCATED IN: endomembrane system; EXPRESSED IN: stem, flower; EXPRESSED DURING: petal differentiation and expansion stage; CONTAINS InterPro DOMAIN/s: Cytochrome P450 (InterPro:IPR00112…
BnaC05g27060D	promoter	DMR_chrC05_23696077	chrC05	23696077	23697075	41	0.0996979	0.200508	8.07317	9.60976	0.000187795	0.497227	-0.10081	Hypo	999	1038	-1576	-2574	AT1G51120	AP2/B3 transcription factor family protein; FUNCTIONS IN: DNA binding, sequence-specific DNA binding transcription factor activity; INVOLVED IN: regulation of transcription, DNA-dependent; LOCATED IN: nucleus; CONTAINS InterPro DOMAIN/s: DNA-binding, integrase-type (InterPro:IPR016177), Transcriptional factor B3 (InterPro:IPR003340), Pathogenesis-related transcriptional factor/ERF, DNA-binding (I…
BnaC05g42580D	promoter	DMR_chrC05_39881448	chrC05	39881448	39883043	144	0.0984204	0.212545	17.1458	21.3681	1.35e-31	0.463058	-0.114124	Hypo	1596	1115	-1840	-3435	AT3G10450	serine carboxypeptidase-like 7 (SCPL7); FUNCTIONS IN: serine-type carboxypeptidase activity; INVOLVED IN: proteolysis; EXPRESSED IN: 18 plant structures; EXPRESSED DURING: 11 growth stages; CONTAINS InterPro DOMAIN/s: Peptidase S10, serine carboxypeptidase (InterPro:IPR001563); BEST Arabidopsis thaliana protein match is: serine carboxypeptidase-like 2 (TAIR:AT1G73300.1); Has 35333 Blast hits to 3…
BnaC05g42590D	exon,utr5,promoter	DMR_chrC05_39881448	chrC05	39881448	39883043	144	0.0984204	0.212545	17.1458	21.3681	1.35e-31	0.463058	-0.114124	Hypo	1596	875	40	-1555	AT1G71410	ARM repeat superfamily protein; FUNCTIONS IN: binding, protein kinase activity, kinase activity, ATP binding; INVOLVED IN: protein amino acid phosphorylation; LOCATED IN: membrane; EXPRESSED IN: 24 plant structures; EXPRESSED DURING: 15 growth stages; CONTAINS InterPro DOMAIN/s: Protein kinase, catalytic domain (InterPro:IPR000719), Armadillo-type fold (InterPro:IPR016024), Serine/threonine-prote…
BnaC05g42600D	promoter	DMR_chrC05_39881448	chrC05	39881448	39883043	144	0.0984204	0.212545	17.1458	21.3681	1.35e-31	0.463058	-0.114124	Hypo	1596	853	-893	-2488	AT1G71410	ARM repeat superfamily protein; FUNCTIONS IN: binding, protein kinase activity, kinase activity, ATP binding; INVOLVED IN: protein amino acid phosphorylation; LOCATED IN: membrane; EXPRESSED IN: 24 plant structures; EXPRESSED DURING: 15 growth stages; CONTAINS InterPro DOMAIN/s: Protein kinase, catalytic domain (InterPro:IPR000719), Armadillo-type fold (InterPro:IPR016024), Serine/threonine-prote…
BnaC05g42610D	promoter	DMR_chrC05_39881448	chrC05	39881448	39883043	144	0.0984204	0.212545	17.1458	21.3681	1.35e-31	0.463058	-0.114124	Hypo	1596	105	-1820	-3415	AT1G05120	Helicase protein with RING/U-box domain; FUNCTIONS IN: helicase activity, DNA binding, zinc ion binding, ATP binding, nucleic acid binding; EXPRESSED IN: 24 plant structures; EXPRESSED DURING: 15 growth stages; CONTAINS InterPro DOMAIN/s: Zinc finger, RING-type, conserved site (InterPro:IPR017907), Zinc finger, RING-type (InterPro:IPR001841), Zinc finger, C3HC4 RING-type (InterPro:IPR018957), DEA…
BnaC05g48750D	promoter	DMR_chrC05_43082686	chrC05	43082686	43083644	54	0.12746	0.258454	19.7593	15.3333	5.11e-13	0.493164	-0.130994	Hypo	959	2525	-1310	-2268	AT3G01350	Major facilitator superfamily protein; FUNCTIONS IN: transporter activity; INVOLVED IN: oligopeptide transport; LOCATED IN: membrane; EXPRESSED IN: 12 plant structures; EXPRESSED DURING: 6 growth stages; CONTAINS InterPro DOMAIN/s: Oligopeptide transporter (InterPro:IPR000109), Major facilitator superfamily, general substrate transporter (InterPro:IPR016196); BEST Arabidopsis thaliana protein mat…
BnaC06g03620D	promoter	DMR_chrC06_4313013	chrC06	4313013	4313764	19	0.0873786	0.194175	5.42105	5.42105	0.0437447	0.45	-0.106796	Hypo	752	6434	-1806	-2557	AT1G50420	scarecrow-like 3 (SCL3); CONTAINS InterPro DOMAIN/s: Transcription factor GRAS (InterPro:IPR005202); BEST Arabidopsis thaliana protein match is: SCARECROW-like 21 (TAIR:AT2G04890.1); Has 3106 Blast hits to 2488 proteins in 309 species: Archae - 0; Bacteria - 6; Metazoa - 0; Fungi - 0; Plants - 3100; Viruses - 0; Other Eukaryotes - 0 (source: NCBI BLink).
BnaC06g05100D	promoter	DMR_chrC06_5740915	chrC06	5740915	5741737	52	0.0761155	0.184397	7.32692	8.13462	6.16e-06	0.41278	-0.108282	Hypo	823	3739	-417	-1239	AT1G51980	Insulinase (Peptidase family M16) protein; FUNCTIONS IN: metalloendopeptidase activity, ATP binding; INVOLVED IN: proteolysis, response to salt stress; LOCATED IN: in 6 components; EXPRESSED IN: 28 plant structures; EXPRESSED DURING: 16 growth stages; CONTAINS InterPro DOMAIN/s: Peptidase M16, zinc-binding site (InterPro:IPR001431), Peptidase M16, C-terminal (InterPro:IPR007863), Peptidase M16, N…
BnaC06g06860D	promoter	DMR_chrC06_7429789	chrC06	7429789	7430954	37	0.0754098	0.176829	8.24324	8.86486	0.000126475	0.426456	-0.101419	Hypo	1166	3320	-1046	-2211	AT1G54060	6B-interacting protein 1-like 1 (ASIL1); FUNCTIONS IN: sequence-specific DNA binding, sequence-specific DNA binding transcription factor activity; INVOLVED IN: response to auxin stimulus, regulation of shoot development, regulation of seed germination, regulation of transcription; LOCATED IN: nucleolus, nucleus; EXPRESSED IN: 22 plant structures; EXPRESSED DURING: 16 growth stages; BEST Arabidops…
BnaC06g07400D	promoter	DMR_chrC06_7939458	chrC06	7939458	7940426	42	0.0765027	0.194585	8.71429	14.0714	3.48e-07	0.393158	-0.118083	Hypo	969	1619	-976	-1944	AT1G36730	Translation initiation factor IF2/IF5; FUNCTIONS IN: binding, translation initiation factor activity; INVOLVED IN: translational initiation, regulation of translational initiation; EXPRESSED IN: sperm cell, male gametophyte, pollen tube; EXPRESSED DURING: L mature pollen stage, M germinated pollen stage; CONTAINS InterPro DOMAIN/s: Translation initiation factor IF2/IF5, N-terminal (InterPro:IPR01…
BnaC06g07410D	intron	DMR_chrC06_7939458	chrC06	7939458	7940426	42	0.0765027	0.194585	8.71429	14.0714	3.48e-07	0.393158	-0.118083	Hypo	969	8231	7301	6333	AT1G36990	unknown protein; LOCATED IN: chloroplast; EXPRESSED IN: 24 plant structures; EXPRESSED DURING: 14 growth stages; BEST Arabidopsis thaliana protein match is: unknown protein (TAIR:AT4G08510.1); Has 5029 Blast hits to 1779 proteins in 339 species: Archae - 2; Bacteria - 1372; Metazoa - 990; Fungi - 933; Plants - 111; Viruses - 28; Other Eukaryotes - 1593 (source: NCBI BLink).
BnaC06g12280D	exon,intron,utr5,promoter	DMR_chrC06_14752807	chrC06	14752807	14753675	255	0.12327	0.25309	17.8471	14.5961	3.05e-52	0.487059	-0.12982	Hypo	869	2035	233	-635	AT5G38200	Class I glutamine amidotransferase-like superfamily protein; FUNCTIONS IN: hydrolase activity; INVOLVED IN: glutamine metabolic process; LOCATED IN: cellular_component unknown; CONTAINS InterPro DOMAIN/s: Peptidase C26 (InterPro:IPR011697), Glutamine amidotransferase type 1 (InterPro:IPR017926); BEST Arabidopsis thaliana protein match is: Class I glutamine amidotransferase-like superfamily protei…
BnaC06g12700D	promoter	DMR_chrC06_15332519	chrC06	15332519	15333508	62	0.100154	0.219258	10.4677	13.9032	4.52e-10	0.456787	-0.119103	Hypo	990	1212	-318	-1307	AT5G39820	NAC domain containing protein 94 (NAC094); FUNCTIONS IN: sequence-specific DNA binding transcription factor activity; INVOLVED IN: multicellular organismal development, regulation of transcription; LOCATED IN: cellular_component unknown; CONTAINS InterPro DOMAIN/s: No apical meristem (NAM) protein (InterPro:IPR003441); BEST Arabidopsis thaliana protein match is: NAC (No Apical Meristem) domain tr…
BnaC06g16830D	exon,intron	DMR_chrC06_19666372	chrC06	19666372	19667371	60	0.0705521	0.179448	10.8667	10.8667	2.78e-09	0.393162	-0.108896	Hypo	1000	1962	1934	935	AT3G58700	Ribosomal L5P family protein; FUNCTIONS IN: structural constituent of ribosome; INVOLVED IN: translation; LOCATED IN: cytosolic ribosome, cytosolic large ribosomal subunit, vacuole; EXPRESSED IN: 23 plant structures; EXPRESSED DURING: 13 growth stages; CONTAINS InterPro DOMAIN/s: Ribosomal protein L5 (InterPro:IPR002132), Ribosomal protein L5, conserved site (InterPro:IPR020929), Ribosomal protei…
BnaC06g23870D	exon,intron,utr5,promoter	DMR_chrC06_25609613	chrC06	25609613	25610149	189	0.100288	0.20532	14.7196	11.3386	6.76e-25	0.488446	-0.105032	Hypo	537	4796	304	-232	AT1G72990	beta-galactosidase 17 (BGAL17); FUNCTIONS IN: cation binding, beta-galactosidase activity, hydrolase activity, hydrolyzing O-glycosyl compounds, catalytic activity; INVOLVED IN: lactose catabolic process, using glucoside 3-dehydrogenase, carbohydrate metabolic process, lactose catabolic process via UDP-galactose, lactose catabolic process; LOCATED IN: mitochondrion; EXPRESSED IN: 26 plant structu…
BnaC06g25560D	promoter	DMR_chrC06_27284450	chrC06	27284450	27285416	13	0.0860215	0.246914	7.15385	6.23077	0.00641572	0.348387	-0.160892	Hypo	967	1676	-1892	-2858	AT1G68810	basic helix-loop-helix (bHLH) DNA-binding superfamily protein; FUNCTIONS IN: DNA binding, sequence-specific DNA binding transcription factor activity; INVOLVED IN: regulation of transcription; LOCATED IN: nucleus; EXPRESSED IN: 20 plant structures; EXPRESSED DURING: 12 growth stages; CONTAINS InterPro DOMAIN/s: Helix-loop-helix DNA-binding domain (InterPro:IPR001092), Helix-loop-helix DNA-binding…
BnaC06g26450D	promoter	DMR_chrC06_28107170	chrC06	28107170	28108040	43	0.109661	0.236626	8.90698	11.3023	1.33e-06	0.463435	-0.126965	Hypo	871	1879	-1265	-2135	AT1G67750	Pectate lyase family protein; FUNCTIONS IN: pectate lyase activity; INVOLVED IN: biological_process unknown; LOCATED IN: endomembrane system; EXPRESSED IN: 21 plant structures; EXPRESSED DURING: 13 growth stages; CONTAINS InterPro DOMAIN/s: Pectin lyase fold/virulence factor (InterPro:IPR011050), AmbAllergen (InterPro:IPR018082), Pectate lyase/Amb allergen (InterPro:IPR002022), Pectin lyase fold …
BnaC06g26750D	promoter	DMR_chrC06_28307377	chrC06	28307377	28308376	17	0.0569106	0.170404	7.23529	13.1176	0.00241361	0.333975	-0.113493	Hypo	1000	5306	-1875	-2874	AT1G67420	Zn-dependent exopeptidases superfamily protein; FUNCTIONS IN: peptidase activity; INVOLVED IN: proteolysis; EXPRESSED IN: 18 plant structures; EXPRESSED DURING: 7 growth stages; CONTAINS InterPro DOMAIN/s: Peptidase M28 (InterPro:IPR007484); BEST Arabidopsis thaliana protein match is: Zn-dependent exopeptidases superfamily protein (TAIR:AT5G20660.1).
BnaC06g26830D	exon,intron	DMR_chrC06_28396616	chrC06	28396616	28397796	299	0.0707698	0.18132	17.7692	17.689	1.11e-67	0.390304	-0.11055	Hypo	1181	4094	1377	197	AT1G67325	Ran BP2/NZF zinc finger-like superfamily protein; FUNCTIONS IN: binding, zinc ion binding; INVOLVED IN: biological_process unknown; LOCATED IN: intracellular; CONTAINS InterPro DOMAIN/s: Zinc finger, RanBP2-type (InterPro:IPR001876); BEST Arabidopsis thaliana protein match is: TBP-associated factor 15 (TAIR:AT1G50300.1).
BnaC06g30090D	promoter	DMR_chrC06_30926600	chrC06	30926600	30927653	81	0.0682451	0.20373	8.8642	8.60494	5.01e-14	0.334978	-0.135485	Hypo	1054	468	-286	-1339	N/A	N/A
BnaC06g32820D	exon,utr3	DMR_chrC06_32879434	chrC06	32879434	32880432	87	0.0979499	0.208658	10.092	13.2759	8.95e-12	0.469428	-0.110708	Hypo	999	2237	3113	2115	AT1G71840	transducin family protein / WD-40 repeat family protein; CONTAINS InterPro DOMAIN/s: WD40 repeat 2 (InterPro:IPR019782), WD40 repeat, conserved site (InterPro:IPR019775), WD40 repeat (InterPro:IPR001680), WD40-repeat-containing domain (InterPro:IPR017986), WD40/YVTN repeat-like-containing domain (InterPro:IPR015943), Quinoprotein amine dehydrogenase, beta chain-like (InterPro:IPR011044), WD40 rep…
BnaC06g38710D	intron	DMR_chrC06_36194308	chrC06	36194308	36195307	72	0.101504	0.217842	11.0833	13.3889	3.39e-11	0.465951	-0.116339	Hypo	1000	2846	1893	894	AT1G78210	alpha/beta-Hydrolases superfamily protein; FUNCTIONS IN: hydrolase activity, catalytic activity; INVOLVED IN: biological_process unknown; LOCATED IN: cellular_component unknown; EXPRESSED IN: 22 plant structures; EXPRESSED DURING: 13 growth stages; CONTAINS InterPro DOMAIN/s: Epoxide hydrolase-like (InterPro:IPR000639), Alpha/beta hydrolase fold-1 (InterPro:IPR000073); BEST Arabidopsis thaliana p…
BnaC06g39710D	promoter	DMR_chrC06_36727036	chrC06	36727036	36727859	22	0.103825	0.211823	8.31818	9.22727	0.00520664	0.490151	-0.107998	Hypo	824	314	-1736	-2559	N/A	N/A
BnaC06g39720D	promoter	DMR_chrC06_36727036	chrC06	36727036	36727859	22	0.103825	0.211823	8.31818	9.22727	0.00520664	0.490151	-0.107998	Hypo	824	1666	-1350	-2173	AT1G79320	metacaspase 6 (MC6); FUNCTIONS IN: cysteine-type endopeptidase activity; INVOLVED IN: proteolysis; LOCATED IN: cellular_component unknown; EXPRESSED IN: stem, root; CONTAINS InterPro DOMAIN/s: Peptidase C14, caspase catalytic (InterPro:IPR011600); BEST Arabidopsis thaliana protein match is: metacaspase 5 (TAIR:AT1G79330.1); Has 1177 Blast hits to 1175 proteins in 293 species: Archae - 4; Bacteria…
BnaC06g43160D	promoter	DMR_chrC06_random_2646880	chrC06_random	2646880	2647018	40	0.107062	0.255618	10.975	17.8	3.12e-10	0.418834	-0.148556	Hypo	139	2182	-1371	-1509	AT3G62600	ATERDJ3B; FUNCTIONS IN: unfolded protein binding, heat shock protein binding; INVOLVED IN: protein folding, PAMP-induced immunity; LOCATED IN: plasma membrane, endoplasmic reticulum lumen; EXPRESSED IN: 23 plant structures; EXPRESSED DURING: 15 growth stages; CONTAINS InterPro DOMAIN/s: Molecular chaperone, heat shock protein, Hsp40, DnaJ (InterPro:IPR015609), HSP40/DnaJ peptide-binding (InterPro…
BnaC06g43550D	promoter	DMR_chrC06_random_2996130	chrC06_random	2996130	2997727	375	0.183448	0.0746166	15.4667	19.2987	9.7e-79	2.45855	0.108832	Hyper	1598	2053	-1146	-2743	AT3G25110	fatA acyl-ACP thioesterase (FaTA); CONTAINS InterPro DOMAIN/s: Acyl-ACP thioesterase (InterPro:IPR002864); BEST Arabidopsis thaliana protein match is: Acyl-ACP thioesterase (TAIR:AT4G13050.1); Has 1414 Blast hits to 1414 proteins in 571 species: Archae - 0; Bacteria - 1089; Metazoa - 0; Fungi - 0; Plants - 317; Viruses - 0; Other Eukaryotes - 8 (source: NCBI BLink).
BnaC07g13310D	promoter	DMR_chrC07_18900392	chrC07	18900392	18900840	19	0.127119	0.363095	6.21053	8.84211	6.13e-06	0.350097	-0.235977	Hypo	449	2897	-1038	-1486	AT1G23080	PIN-FORMED 7 (PIN7); FUNCTIONS IN: auxin:hydrogen symporter activity, transporter activity, auxin efflux transmembrane transporter activity; INVOLVED IN: response to cyclopentenone, root development, pattern specification process, auxin polar transport, longitudinal axis specification; LOCATED IN: plasma membrane, membrane; EXPRESSED IN: 24 plant structures; EXPRESSED DURING: 13 growth stages; CO…
BnaC07g13580D	promoter	DMR_chrC07_19199695	chrC07	19199695	19199828	12	0	0.19802	5.83333	8.41667	1.34e-05	0	-0.19802	Hypo	134	1365	-1943	-2076	AT1G22700	Tetratricopeptide repeat (TPR)-like superfamily protein; FUNCTIONS IN: binding; INVOLVED IN: photosystem I assembly; LOCATED IN: chloroplast thylakoid membrane, chloroplast; EXPRESSED IN: 22 plant structures; EXPRESSED DURING: 13 growth stages; CONTAINS InterPro DOMAIN/s: Tetratricopeptide TPR-1 (InterPro:IPR001440), Tetratricopeptide-like helical (InterPro:IPR011990), Tetratricopeptide repeat-co…
BnaC07g17300D	promoter	DMR_chrC07_23458003	chrC07	23458003	23458087	12	0.111111	0.258824	6	7.08333	0.0245495	0.429293	-0.147712	Hypo	85	2982	-941	-1025	AT5G43760	3-ketoacyl-CoA synthase 20 (KCS20); FUNCTIONS IN: fatty acid elongase activity; INVOLVED IN: response to cold, response to light stimulus, response to osmotic stress; LOCATED IN: membrane; EXPRESSED IN: 28 plant structures; EXPRESSED DURING: 13 growth stages; CONTAINS InterPro DOMAIN/s: Thiolase-like (InterPro:IPR016039), Very-long-chain 3-ketoacyl-CoA synthase (InterPro:IPR012392), 3-Oxoacyl-[ac…
BnaC07g20860D	promoter	DMR_chrC07_27462166	chrC07	27462166	27462542	81	0.0382653	0.143307	9.67901	15.679	1.08e-15	0.267016	-0.105042	Hypo	377	543	-969	-1345	AT2G17265	homoserine kinase (HSK); FUNCTIONS IN: homoserine kinase activity; INVOLVED IN: methionine biosynthetic process, threonine biosynthetic process, response to fungus, response to bacterium; LOCATED IN: chloroplast stroma, chloroplast; EXPRESSED IN: 22 plant structures; EXPRESSED DURING: 13 growth stages; CONTAINS InterPro DOMAIN/s: GHMP kinase, ATP-binding, conserved site (InterPro:IPR006203), Ribo…
BnaC07g22220D	promoter	DMR_chrC07_28737529	chrC07	28737529	28738305	169	0.0965909	0.207035	13.5385	20.6923	3.78e-30	0.466545	-0.110444	Hypo	777	978	-46	-822	AT2G03290	emp24/gp25L/p24 family/GOLD family protein; FUNCTIONS IN: protein transmembrane transporter activity; INVOLVED IN: intracellular protein transport, transport; LOCATED IN: endomembrane system, integral to membrane, membrane; CONTAINS InterPro DOMAIN/s: GOLD (InterPro:IPR009038), emp24/gp25L/p24 (InterPro:IPR000348); BEST Arabidopsis thaliana protein match is: emp24/gp25L/p24 family/GOLD family pro…
BnaC07g24150D	promoter	DMR_chrC07_30542998	chrC07	30542998	30543994	144	0.0995671	0.202767	19.25	13.0486	1.26e-22	0.491041	-0.1032	Hypo	997	1169	-1199	-2195	AT3G27325	hydrolases, acting on ester bonds; FUNCTIONS IN: hydrolase activity, acting on ester bonds; INVOLVED IN: intracellular protein transport, GPI anchor metabolic process; LOCATED IN: endoplasmic reticulum; EXPRESSED IN: 20 plant structures; EXPRESSED DURING: 10 growth stages; CONTAINS InterPro DOMAIN/s: PGAP1-like (InterPro:IPR012908).
BnaC07g24160D	exon,promoter	DMR_chrC07_30542998	chrC07	30542998	30543994	144	0.0995671	0.202767	19.25	13.0486	1.26e-22	0.491041	-0.1032	Hypo	997	1050	25	-971	AT1G26630	FUMONISIN B1-RESISTANT12 (FBR12); FUNCTIONS IN: translation initiation factor activity; INVOLVED IN: translational initiation, defense response to bacterium, response to wounding, programmed cell death; LOCATED IN: nucleus; EXPRESSED IN: 26 plant structures; EXPRESSED DURING: 15 growth stages; CONTAINS InterPro DOMAIN/s: Nucleic acid-binding, OB-fold (InterPro:IPR012340), Translation elongation f…
BnaC07g25290D	promoter	DMR_chrC07_31452862	chrC07	31452862	31452984	39	0.0845987	0.208	11.8205	6.41026	5.71e-06	0.406725	-0.123401	Hypo	123	2470	-959	-1081	AT3G28740	CYP81D1; FUNCTIONS IN: electron carrier activity, monooxygenase activity, iron ion binding, oxygen binding, heme binding; INVOLVED IN: response to cyclopentenone, defense response to insect; LOCATED IN: endomembrane system; EXPRESSED IN: 10 plant structures; EXPRESSED DURING: 4 anthesis, C globular stage, petal differentiation and expansion stage; CONTAINS InterPro DOMAIN/s: Cytochrome P450 (Inte…
BnaC07g25430D	exon,intron	DMR_chrC07_31651203	chrC07	31651203	31652796	526	0.0738445	0.179653	24.2262	22.5932	1.85e-141	0.411039	-0.105809	Hypo	1594	11668	8693	7100	AT3G28950	AIG2-like (avirulence induced gene) family protein; CONTAINS InterPro DOMAIN/s: Butirosin biosynthesis, BtrG-like (InterPro:IPR013024), AIG2-like (InterPro:IPR009288); BEST Arabidopsis thaliana protein match is: AIG2-like (avirulence induced gene) family protein (TAIR:AT3G28940.1); Has 301 Blast hits to 301 proteins in 90 species: Archae - 4; Bacteria - 63; Metazoa - 0; Fungi - 82; Plants - 103; …
BnaC07g33800D	promoter	DMR_chrC07_36823205	chrC07	36823205	36823302	16	0.138889	0.376238	6.75	12.625	7.54e-06	0.369152	-0.237349	Hypo	98	1198	-556	-653	AT4G16550	HSP20-like chaperone; FUNCTIONS IN: aspartic-type endopeptidase activity; INVOLVED IN: proteolysis; LOCATED IN: cellular_component unknown; CONTAINS InterPro DOMAIN/s: Heat shock protein Hsp20 (InterPro:IPR002068), Peptidase A1 (InterPro:IPR001461), HSP20-like chaperone (InterPro:IPR008978); BEST Arabidopsis thaliana protein match is: HSP20-like chaperone (TAIR:AT4G16560.1); Has 208 Blast hits to…
BnaC07g42140D	promoter	DMR_chrC07_41726838	chrC07	41726838	41727723	28	0.0461538	0.170833	9.28571	17.1429	3.94e-07	0.270169	-0.124679	Hypo	886	562	-1811	-2696	AT5G39560	Galactose oxidase/kelch repeat superfamily protein; FUNCTIONS IN: molecular_function unknown; LOCATED IN: chloroplast; EXPRESSED IN: shoot, cauline leaf, leaf, stamen; EXPRESSED DURING: LP.04 four leaves visible, petal differentiation and expansion stage, LP.08 eight leaves visible; CONTAINS InterPro DOMAIN/s: F-box domain, cyclin-like (InterPro:IPR001810), Galactose oxidase/kelch, beta-propeller…
BnaC08g00810D	promoter	DMR_chrC08_560313	chrC08	560313	561309	224	0.0745379	0.177887	14.9732	17.2411	2.75e-40	0.419018	-0.103349	Hypo	997	729	-201	-1197	AT1G04640	lipoyltransferase 2 (LIP2); CONTAINS InterPro DOMAIN/s: Octanoyltransferase (InterPro:IPR000544), Octanoyltransferase, conserved site (InterPro:IPR020605), Biotin/lipoate A/B protein ligase (InterPro:IPR004143); BEST Arabidopsis thaliana protein match is: Biotin/lipoate A/B protein ligase family (TAIR:AT4G31050.1); Has 35333 Blast hits to 34131 proteins in 2444 species: Archae - 798; Bacteria - 2…
BnaC08g05510D	exon,intron,utr3	DMR_chrC08_7395228	chrC08	7395228	7396052	155	0.0724007	0.176915	11.8516	12.8	6.34e-23	0.409239	-0.104515	Hypo	825	1861	2367	1543	AT1G35490	bZIP family transcription factor; FUNCTIONS IN: DNA binding, sequence-specific DNA binding transcription factor activity; INVOLVED IN: regulation of transcription, DNA-dependent; EXPRESSED IN: 9 plant structures; EXPRESSED DURING: L mature pollen stage, M germinated pollen stage, 4 anthesis, C globular stage, petal differentiation and expansion stage; CONTAINS InterPro DOMAIN/s: Basic-leucine zip…
BnaC08g06330D	promoter	DMR_chrC08_8779611	chrC08	8779611	8780700	203	0.084647	0.20382	14.3744	17.2808	3.42e-42	0.415303	-0.119173	Hypo	1090	264	-263	-1352	N/A	N/A
BnaC08g12100D	exon,intron,utr3	DMR_chrC08_17323080	chrC08	17323080	17324005	41	0.0895954	0.193548	8.43902	9.07317	7.22e-05	0.462909	-0.103953	Hypo	926	1720	2422	1497	AT4G26080	ABA INSENSITIVE 1 (ABI1); CONTAINS InterPro DOMAIN/s: Protein phosphatase 2C, manganese/magnesium aspartate binding site (InterPro:IPR000222), Protein phosphatase 2C-related (InterPro:IPR001932), Protein phosphatase 2C (InterPro:IPR015655), Protein phosphatase 2C, N-terminal (InterPro:IPR014045); BEST Arabidopsis thaliana protein match is: Protein phosphatase 2C family protein (TAIR:AT5G57050.1);…
BnaC08g14820D	promoter	DMR_chrC08_19515560	chrC08	19515560	19516544	21	0.279279	0.1341	5.28571	12.4286	0.00163867	2.08263	0.14518	Hyper	985	342	-1444	-2428	AT1G11310	MILDEW RESISTANCE LOCUS O 2 (MLO2); FUNCTIONS IN: calmodulin binding; INVOLVED IN: defense response to fungus, incompatible interaction, cell death, response to fungus, negative regulation of defense response, defense response; LOCATED IN: plasma membrane; EXPRESSED IN: 29 plant structures; EXPRESSED DURING: 14 growth stages; CONTAINS InterPro DOMAIN/s: Mlo-related protein (InterPro:IPR004326); B…
BnaC08g17020D	promoter	DMR_chrC08_20773339	chrC08	20773339	20773513	23	0.085	0.300469	8.69565	9.26087	2.57e-08	0.282891	-0.215469	Hypo	175	356	-893	-1067	AT1G16730	unknown protein 6 (UP6); Has 17 Blast hits to 17 proteins in 7 species: Archae - 0; Bacteria - 0; Metazoa - 0; Fungi - 0; Plants - 15; Viruses - 0; Other Eukaryotes - 2 (source: NCBI BLink).
BnaC08g17030D	intron	DMR_chrC08_20773339	chrC08	20773339	20773513	23	0.085	0.300469	8.69565	9.26087	2.57e-08	0.282891	-0.215469	Hypo	175	2600	758	584	AT1G16740	Ribosomal protein L20; FUNCTIONS IN: structural constituent of ribosome, rRNA binding; INVOLVED IN: translation, ribosome biogenesis; LOCATED IN: ribosome, intracellular; EXPRESSED IN: 22 plant structures; EXPRESSED DURING: 13 growth stages; CONTAINS InterPro DOMAIN/s: Ribosomal protein L20 (InterPro:IPR005813); BEST Arabidopsis thaliana protein match is: ribosomal protein L20 (TAIR:ATCG00660.1);…
BnaC08g20240D	promoter	DMR_chrC08_22954196	chrC08	22954196	22954305	12	0.219355	0.504587	12.9167	18.1667	1.73e-08	0.434721	-0.285232	Hypo	110	2417	-613	-722	AT1G27120	Galactosyltransferase family protein; FUNCTIONS IN: transferase activity, transferring hexosyl groups, transferase activity, transferring glycosyl groups; INVOLVED IN: protein amino acid glycosylation; LOCATED IN: endomembrane system, membrane; EXPRESSED IN: 23 plant structures; EXPRESSED DURING: 13 growth stages; CONTAINS InterPro DOMAIN/s: Galectin, carbohydrate recognition domain (InterPro:IPR…
BnaC08g24290D	promoter	DMR_chrC08_26306630	chrC08	26306630	26306694	16	0.125	0.3	5.5	5	0.00732519	0.416667	-0.175	Hypo	65	779	-471	-535	AT3G10330	Cyclin-like family protein; FUNCTIONS IN: RNA polymerase II transcription factor activity, transcription regulator activity, zinc ion binding, translation initiation factor activity; INVOLVED IN: translational initiation, regulation of transcription, DNA-dependent, transcription initiation, regulation of transcription; LOCATED IN: nucleus, cytoplasm; EXPRESSED IN: 23 plant structures; EXPRESSED D…
BnaC08g27240D	promoter	DMR_chrC08_28311933	chrC08	28311933	28312945	71	0.0686456	0.18071	7.59155	12.7042	8.22e-10	0.379867	-0.112064	Hypo	1013	990	-1474	-2486	N/A	N/A
BnaC08g36290D	promoter	DMR_chrC08_33629659	chrC08	33629659	33629882	14	0.0657895	0.191667	5.42857	8.57143	0.019873	0.343249	-0.125877	Hypo	224	545	-654	-877	N/A	N/A
BnaC08g36300D	promoter	DMR_chrC08_33629659	chrC08	33629659	33629882	14	0.0657895	0.191667	5.42857	8.57143	0.019873	0.343249	-0.125877	Hypo	224	1772	-1167	-1390	AT5G36160	Tyrosine transaminase family protein; FUNCTIONS IN: 1-aminocyclopropane-1-carboxylate synthase activity, pyridoxal phosphate binding, transferase activity, transferring nitrogenous groups, transaminase activity, catalytic activity; INVOLVED IN: tyrosine catabolic process to phosphoenolpyruvate, cellular amino acid and derivative metabolic process, biosynthetic process; LOCATED IN: cellular_compon…
BnaC08g37180D	promoter	DMR_chrC08_34125154	chrC08	34125154	34125480	10	0.0865385	0.238095	10.4	14.7	0.00217212	0.363462	-0.151557	Hypo	327	1204	-904	-1230	AT1G18560	BED zinc finger ;hAT family dimerisation domain; FUNCTIONS IN: protein dimerization activity, DNA binding; INVOLVED IN: biological_process unknown; LOCATED IN: cellular_component unknown; EXPRESSED IN: 16 plant structures; EXPRESSED DURING: 6 growth stages; CONTAINS InterPro DOMAIN/s: HAT dimerisation (InterPro:IPR008906), Zinc finger, BED-type predicted (InterPro:IPR003656); BEST Arabidopsis tha…
BnaC08g37190D	promoter	DMR_chrC08_34125154	chrC08	34125154	34125480	10	0.0865385	0.238095	10.4	14.7	0.00217212	0.363462	-0.151557	Hypo	327	1171	-58	-384	N/A	N/A
BnaC08g37810D	promoter	DMR_chrC08_34393845	chrC08	34393845	34394136	24	0.075	0.218447	8.33333	8.58333	4.21e-05	0.343333	-0.143447	Hypo	292	4159	-1102	-1393	AT1G17340	Phosphoinositide phosphatase family protein; CONTAINS InterPro DOMAIN/s: Synaptojanin, N-terminal (InterPro:IPR002013); BEST Arabidopsis thaliana protein match is: Phosphoinositide phosphatase family protein (TAIR:AT3G14205.1); Has 1726 Blast hits to 1665 proteins in 230 species: Archae - 0; Bacteria - 0; Metazoa - 581; Fungi - 579; Plants - 272; Viruses - 0; Other Eukaryotes - 294 (source: NCBI …
BnaC08g37900D	promoter	DMR_chrC08_34451593	chrC08	34451593	34452572	144	0.146974	0.044375	9.63889	11.1111	1.74e-22	3.31209	0.102599	Hyper	980	1577	-998	-1977	AT1G17200	Uncharacterised protein family (UPF0497); CONTAINS InterPro DOMAIN/s: Uncharacterised protein family UPF0497, trans-membrane plant (InterPro:IPR006702), Uncharacterised protein family UPF0497, trans-membrane plant subgroup (InterPro:IPR006459); BEST Arabidopsis thaliana protein match is: Uncharacterised protein family (UPF0497) (TAIR:AT3G14380.1); Has 681 Blast hits to 681 proteins in 21 species:…
BnaC08g47970D	promoter	DMR_chrC08_random_2950976	chrC08_random	2950976	2951328	54	0.102431	0.237308	10.6667	15.6852	3.48e-11	0.431635	-0.134878	Hypo	353	1293	-88	-440	AT2G04660	anaphase-promoting complex/cyclosome 2 (APC2); FUNCTIONS IN: ubiquitin-protein ligase activity, ubiquitin protein ligase binding; INVOLVED IN: ubiquitin-dependent protein catabolic process; LOCATED IN: ubiquitin ligase complex; EXPRESSED IN: 12 plant structures; EXPRESSED DURING: 6 growth stages; CONTAINS InterPro DOMAIN/s: Cullin homology (InterPro:IPR016158), Anaphase promoting complex subunit …
BnaC08g47980D	promoter	DMR_chrC08_random_2950976	chrC08_random	2950976	2951328	54	0.102431	0.237308	10.6667	15.6852	3.48e-11	0.431635	-0.134878	Hypo	353	2498	-1009	-1361	AT4G16520	autophagy 8f (ATG8F); CONTAINS InterPro DOMAIN/s: Light chain 3 (LC3) (InterPro:IPR004241); BEST Arabidopsis thaliana protein match is: Ubiquitin-like superfamily protein (TAIR:AT3G60640.1); Has 1518 Blast hits to 1516 proteins in 273 species: Archae - 0; Bacteria - 0; Metazoa - 724; Fungi - 178; Plants - 302; Viruses - 3; Other Eukaryotes - 311 (source: NCBI BLink).
BnaC09g00920D	exon,intron	DMR_chrC09_513968	chrC09	513968	514848	13	0.175	0.0461538	12.3077	5	0.0100489	3.79167	0.128846	Hyper	881	7206	7302	6422	AT4G05460	RNI-like superfamily protein; FUNCTIONS IN: ubiquitin-protein ligase activity; INVOLVED IN: ubiquitin-dependent protein catabolic process; LOCATED IN: chloroplast; EXPRESSED IN: 24 plant structures; EXPRESSED DURING: 15 growth stages; CONTAINS InterPro DOMAIN/s: F-box domain, cyclin-like (InterPro:IPR001810), Leucine-rich repeat (InterPro:IPR001611); BEST Arabidopsis thaliana protein match is: RN…
BnaC09g00970D	promoter	DMR_chrC09_526680	chrC09	526680	526883	12	0.0125	0.176136	6.66667	14.6667	6.26e-05	0.0709677	-0.163636	Hypo	204	960	-708	-911	AT4G05440	embryo sac development arrest 35 (EDA35); FUNCTIONS IN: molecular_function unknown; INVOLVED IN: polar nucleus fusion; LOCATED IN: cellular_component unknown; EXPRESSED IN: 25 plant structures; EXPRESSED DURING: 15 growth stages; CONTAINS InterPro DOMAIN/s: Cell division cycle, Cdc123 (InterPro:IPR016525), D123 (InterPro:IPR009772); Has 393 Blast hits to 382 proteins in 184 species: Archae - 0; B…
BnaC09g01320D	promoter	DMR_chrC09_746981	chrC09	746981	747960	66	0.0742115	0.184211	8.16667	6.33333	2.99e-07	0.402862	-0.109999	Hypo	980	1320	-99	-1078	AT3G27050	unknown protein; Has 43 Blast hits to 43 proteins in 17 species: Archae - 0; Bacteria - 0; Metazoa - 0; Fungi - 0; Plants - 40; Viruses - 0; Other Eukaryotes - 3 (source: NCBI BLink).
BnaC09g01330D	promoter	DMR_chrC09_746981	chrC09	746981	747960	66	0.0742115	0.184211	8.16667	6.33333	2.99e-07	0.402862	-0.109999	Hypo	980	1818	-877	-1856	AT3G27090	DCD (Development and Cell Death) domain protein; CONTAINS InterPro DOMAIN/s: Development/cell death domain (InterPro:IPR013989), Kelch related (InterPro:IPR013089); BEST Arabidopsis thaliana protein match is: DCD (Development and Cell Death) domain protein (TAIR:AT5G42050.1); Has 746 Blast hits to 671 proteins in 44 species: Archae - 0; Bacteria - 2; Metazoa - 6; Fungi - 0; Plants - 297; Viruses …
BnaC09g02570D	exon,intron,utr3	DMR_chrC09_1437589	chrC09	1437589	1438588	92	0.0974106	0.197943	8.81522	8.45652	1.61e-08	0.492113	-0.100533	Hypo	1000	1824	2214	1215	AT5G48820	inhibitor/interactor with cyclin-dependent kinase (ICK6); CONTAINS InterPro DOMAIN/s: Cyclin-dependent kinase inhibitor (InterPro:IPR003175), Cyclin-dependent kinase inhibitor, plant (InterPro:IPR016701); BEST Arabidopsis thaliana protein match is: Cyclin-dependent kinase inhibitor family protein (TAIR:AT3G24810.1); Has 1807 Blast hits to 1807 proteins in 277 species: Archae - 0; Bacteria - 0; Me…
BnaC09g02680D	promoter	DMR_chrC09_1537965	chrC09	1537965	1539260	104	0.0647399	0.175523	8.31731	5.97115	3.16e-11	0.368839	-0.110783	Hypo	1296	4629	-114	-1409	AT5G49360	beta-xylosidase 1 (BXL1); FUNCTIONS IN: alpha-N-arabinofuranosidase activity, hydrolase activity, hydrolyzing O-glycosyl compounds; INVOLVED IN: seed coat development; LOCATED IN: apoplast, plant-type cell wall; EXPRESSED IN: 25 plant structures; EXPRESSED DURING: 13 growth stages; CONTAINS InterPro DOMAIN/s: Glycoside hydrolase, family 3, N-terminal (InterPro:IPR001764), Glycoside hydrolase, fam…
BnaC09g02690D	exon,utr3	DMR_chrC09_1563631	chrC09	1563631	1564549	34	0.044586	0.155303	9.23529	7.76471	6.66e-06	0.28709	-0.110717	Hypo	919	7234	8033	7115	AT5G49460	ATP citrate lyase subunit B 2 (ACLB-2); FUNCTIONS IN: ATP citrate synthase activity; INVOLVED IN: acetyl-CoA biosynthetic process; LOCATED IN: cytosol, citrate lyase complex, plasma membrane; EXPRESSED IN: 24 plant structures; EXPRESSED DURING: 13 growth stages; CONTAINS InterPro DOMAIN/s: Succinyl-CoA synthetase, beta subunit, conserved site (InterPro:IPR017866), Citrate synthase-like, small alp…
BnaC09g03260D	exon,intron,utr3	DMR_chrC09_1846935	chrC09	1846935	1847868	59	0.104956	0.222222	5.81356	5.64407	4.21e-05	0.472303	-0.117266	Hypo	934	2447	2945	2012	AT5G27670	histone H2A 7 (HTA7); FUNCTIONS IN: DNA binding; INVOLVED IN: nucleosome assembly; LOCATED IN: nucleolus; EXPRESSED IN: 23 plant structures; EXPRESSED DURING: 13 growth stages; CONTAINS InterPro DOMAIN/s: Histone H2A (InterPro:IPR002119), Histone-fold (InterPro:IPR009072), Histone core (InterPro:IPR007125); BEST Arabidopsis thaliana protein match is: histone H2A 6 (TAIR:AT5G59870.1); Has 1807 Bla…
BnaC09g03480D	promoter	DMR_chrC09_1983269	chrC09	1983269	1983952	39	0.133603	0.295652	6.33333	5.89744	1.75e-05	0.451893	-0.162049	Hypo	684	3212	-805	-1488	AT5G26751	shaggy-related kinase 11 (SK 11); FUNCTIONS IN: protein serine/threonine kinase activity, protein kinase activity; INVOLVED IN: meristem structural organization, phosphorylation; LOCATED IN: cytosol; EXPRESSED IN: inflorescence meristem, whole plant, cultured cell; CONTAINS InterPro DOMAIN/s: Protein kinase, ATP binding site (InterPro:IPR017441), Protein kinase, catalytic domain (InterPro:IPR0007…
BnaC09g03940D	intron	DMR_chrC09_2229970	chrC09	2229970	2230113	10	0.210526	0.0843373	5.7	16.6	0.0158915	2.49624	0.126189	Hyper	144	3507	830	687	AT5G25610	RESPONSIVE TO DESSICATION 22 (RD22); FUNCTIONS IN: nutrient reservoir activity; INVOLVED IN: response to desiccation, response to salt stress, response to abscisic acid stimulus; LOCATED IN: endomembrane system; EXPRESSED IN: 21 plant structures; EXPRESSED DURING: 13 growth stages; CONTAINS InterPro DOMAIN/s: BURP (InterPro:IPR004873); BEST Arabidopsis thaliana protein match is: unknown seed prot…
BnaC09g04380D	promoter	DMR_chrC09_2494215	chrC09	2494215	2494402	42	0.128205	0.286111	22.2857	25.7143	2.07e-18	0.448096	-0.157906	Hypo	188	3096	-1366	-1553	AT5G24470	pseudo-response regulator 5 (PRR5); CONTAINS InterPro DOMAIN/s: CheY-like (InterPro:IPR011006), Signal transduction response regulator, receiver domain (InterPro:IPR001789), CCT domain (InterPro:IPR010402); BEST Arabidopsis thaliana protein match is: pseudo-response regulator 9 (TAIR:AT2G46790.1); Has 30201 Blast hits to 17322 proteins in 780 species: Archae - 12; Bacteria - 1396; Metazoa - 17338…
BnaC09g04590D	promoter	DMR_chrC09_2636887	chrC09	2636887	2637338	13	0.104762	0.238806	8.07692	5.15385	0.0301089	0.43869	-0.134044	Hypo	452	6003	-1253	-1704	AT3G22290	Endoplasmic reticulum vesicle transporter protein; CONTAINS InterPro DOMAIN/s: Protein of unknown function DUF1692 (InterPro:IPR012936); BEST Arabidopsis thaliana protein match is: Endoplasmic reticulum vesicle transporter protein (TAIR:AT1G22200.1); Has 1158 Blast hits to 1071 proteins in 203 species: Archae - 0; Bacteria - 0; Metazoa - 384; Fungi - 263; Plants - 270; Viruses - 0; Other Eukaryot…
BnaC09g04600D	promoter	DMR_chrC09_2636887	chrC09	2636887	2637338	13	0.104762	0.238806	8.07692	5.15385	0.0301089	0.43869	-0.134044	Hypo	452	1375	-945	-1396	AT5G24090	chitinase A (CHIA); FUNCTIONS IN: cation binding, hydrolase activity, hydrolyzing O-glycosyl compounds, catalytic activity; INVOLVED IN: response to salt stress, response to cold, cellular response to water deprivation, response to wounding, response to light intensity; LOCATED IN: endomembrane system; EXPRESSED IN: 20 plant structures; EXPRESSED DURING: 13 growth stages; CONTAINS InterPro DOMAIN…
BnaC09g04780D	exon,intron	DMR_chrC09_2773630	chrC09	2773630	2774368	15	0.303797	0.142857	5.26667	6.06667	0.0150262	2.12658	0.16094	Hyper	739	3987	1616	878	AT5G23610	INVOLVED IN: biological_process unknown; EXPRESSED IN: 24 plant structures; EXPRESSED DURING: 15 growth stages; BEST Arabidopsis thaliana protein match is: SWITCH1 (TAIR:AT5G51330.1); Has 173 Blast hits to 168 proteins in 34 species: Archae - 3; Bacteria - 10; Metazoa - 6; Fungi - 2; Plants - 115; Viruses - 0; Other Eukaryotes - 37 (source: NCBI BLink).
BnaC09g05260D	exon,intron	DMR_chrC09_3087453	chrC09	3087453	3087739	16	0.113636	0.264957	5.5	7.3125	0.00807748	0.428886	-0.151321	Hypo	287	2187	1113	827	AT5G61390	Polynucleotidyl transferase, ribonuclease H-like superfamily protein; FUNCTIONS IN: exonuclease activity, nucleic acid binding; INVOLVED IN: biological_process unknown; LOCATED IN: intracellular; CONTAINS InterPro DOMAIN/s: Exonuclease (InterPro:IPR006055), Polynucleotidyl transferase, ribonuclease H fold (InterPro:IPR012337), Exonuclease, RNase T/DNA polymerase III (InterPro:IPR013520); BEST Ara…
BnaC09g05290D	exon	DMR_chrC09_3098380	chrC09	3098380	3099368	77	0.114688	0.2569	6.45455	6.11688	1.21e-08	0.446431	-0.142212	Hypo	989	615	1566	578	AT5G61420	myb domain protein 28 (MYB28); CONTAINS InterPro DOMAIN/s: SANT, DNA-binding (InterPro:IPR001005), Homeodomain-like (InterPro:IPR009057), Myb, DNA-binding (InterPro:IPR014778), HTH transcriptional regulator, Myb-type, DNA-binding (InterPro:IPR017930), Homeodomain-related (InterPro:IPR012287), Myb transcription factor (InterPro:IPR015495); BEST Arabidopsis thaliana protein match is: myb domain pro…
BnaC09g05560D	exon,intron,utr5,promoter	DMR_chrC09_3259871	chrC09	3259871	3260861	30	0.150862	0.311284	7.73333	8.56667	2.9e-05	0.484644	-0.160422	Hypo	991	2462	784	-206	AT5G62260	AT hook motif DNA-binding family protein; FUNCTIONS IN: DNA binding; INVOLVED IN: regulation of transcription, DNA-dependent; LOCATED IN: nucleus; EXPRESSED IN: 11 plant structures; EXPRESSED DURING: 7 growth stages; CONTAINS InterPro DOMAIN/s: Protein of unknown function DUF296 (InterPro:IPR005175), AT hook, DNA-binding motif (InterPro:IPR017956); BEST Arabidopsis thaliana protein match is: AT h…
BnaC09g05990D	promoter	DMR_chrC09_3655245	chrC09	3655245	3656177	36	0.0835735	0.232484	9.63889	8.72222	1.45e-07	0.35948	-0.148911	Hypo	933	1979	-190	-1122	AT5G08640	flavonol synthase 1 (FLS1); CONTAINS InterPro DOMAIN/s: Oxoglutarate/iron-dependent oxygenase (InterPro:IPR005123); BEST Arabidopsis thaliana protein match is: flavonol synthase 3 (TAIR:AT5G63590.1).
BnaC09g06000D	promoter	DMR_chrC09_3661903	chrC09	3661903	3662686	38	0.0248756	0.133515	5.28947	9.65789	8.27e-06	0.186313	-0.108639	Hypo	784	1972	-492	-1275	AT5G63610	cyclin-dependent kinase E;1 (CDKE;1); FUNCTIONS IN: protein serine/threonine kinase activity, protein kinase activity, kinase activity, ATP binding; INVOLVED IN: protein amino acid phosphorylation; LOCATED IN: cellular_component unknown; EXPRESSED IN: 23 plant structures; EXPRESSED DURING: 15 growth stages; CONTAINS InterPro DOMAIN/s: Protein kinase, ATP binding site (InterPro:IPR017441), Protein…
BnaC09g06010D	exon,intron	DMR_chrC09_3661903	chrC09	3661903	3662686	38	0.0248756	0.133515	5.28947	9.65789	8.27e-06	0.186313	-0.108639	Hypo	784	515	1171	388	AT5G63620	GroES-like zinc-binding alcohol dehydrogenase family protein; FUNCTIONS IN: cobalt ion binding, zinc ion binding; INVOLVED IN: oxidation reduction; EXPRESSED IN: 24 plant structures; EXPRESSED DURING: 13 growth stages; CONTAINS InterPro DOMAIN/s: GroES-like (InterPro:IPR011032), Alcohol dehydrogenase GroES-like (InterPro:IPR013154), Alcohol dehydrogenase, C-terminal (InterPro:IPR013149), Alcohol …
BnaC09g06020D	promoter	DMR_chrC09_3661903	chrC09	3661903	3662686	38	0.0248756	0.133515	5.28947	9.65789	8.27e-06	0.186313	-0.108639	Hypo	784	4813	-918	-1701	AT5G40910	Disease resistance protein (TIR-NBS-LRR class) family; FUNCTIONS IN: transmembrane receptor activity, nucleoside-triphosphatase activity, nucleotide binding, ATP binding; INVOLVED IN: signal transduction, apoptosis, defense response, innate immune response; LOCATED IN: intrinsic to membrane; EXPRESSED IN: 21 plant structures; EXPRESSED DURING: 13 growth stages; CONTAINS InterPro DOMAIN/s: ATPase,…
BnaC09g07320D	promoter	DMR_chrC09_4546677	chrC09	4546677	4546846	17	0.0746269	0.191011	15.7647	20.9412	2.53e-05	0.390694	-0.116384	Hypo	170	3054	-1195	-1364	AT5G67370	Protein of unknown function (DUF1230); CONTAINS InterPro DOMAIN/s: Protein of unknown function DUF1230 (InterPro:IPR009631); BEST Arabidopsis thaliana protein match is: Protein of unknown function (DUF1230) (TAIR:AT5G11840.1); Has 1807 Blast hits to 1807 proteins in 277 species: Archae - 0; Bacteria - 0; Metazoa - 736; Fungi - 347; Plants - 385; Viruses - 0; Other Eukaryotes - 339 (source: NCBI B…
BnaC09g07700D	promoter	DMR_chrC09_4800619	chrC09	4800619	4800979	111	0.0892264	0.196294	18.982	17.991	5.3e-23	0.454554	-0.107068	Hypo	361	1638	-641	-1001	AT5G66890	Leucine-rich repeat (LRR) family protein; BEST Arabidopsis thaliana protein match is: Disease resistance protein (CC-NBS-LRR class) family (TAIR:AT5G66900.1); Has 1807 Blast hits to 1807 proteins in 277 species: Archae - 0; Bacteria - 0; Metazoa - 736; Fungi - 347; Plants - 385; Viruses - 0; Other Eukaryotes - 339 (source: NCBI BLink).
BnaC09g16150D	promoter	DMR_chrC09_13076482	chrC09	13076482	13076674	19	0.352941	0.0192308	7.15789	8.21053	3.16e-15	18.3529	0.33371	Hyper	193	3020	-1501	-1693	AT1G56340	calreticulin 1a (CRT1a); FUNCTIONS IN: unfolded protein binding, calcium ion binding; INVOLVED IN: response to oxidative stress, response to cadmium ion, response to salt stress, calcium ion homeostasis; LOCATED IN: mitochondrion, endoplasmic reticulum, plasma membrane, chloroplast; EXPRESSED IN: 27 plant structures; EXPRESSED DURING: 14 growth stages; CONTAINS InterPro DOMAIN/s: Calreticulin/cal…
BnaC09g17500D	intron	DMR_chrC09_14222967	chrC09	14222967	14223748	73	0.104918	0.236544	8.35616	9.67123	2.79e-10	0.443546	-0.131626	Hypo	782	5075	2582	1801	N/A	N/A
BnaC09g18350D	promoter	DMR_chrC09_15131463	chrC09	15131463	15131643	33	0.138229	0.319672	14.0303	7.39394	2.28e-08	0.432408	-0.181443	Hypo	181	1239	-1322	-1502	AT5G28180	Galactose oxidase/kelch repeat superfamily protein; FUNCTIONS IN: molecular_function unknown; INVOLVED IN: biological_process unknown; LOCATED IN: endomembrane system; CONTAINS InterPro DOMAIN/s: F-box domain, cyclin-like (InterPro:IPR001810), Galactose oxidase/kelch, beta-propeller (InterPro:IPR011043), Kelch repeat type 1 (InterPro:IPR006652), Kelch related (InterPro:IPR013089), Kelch-type beta…
BnaC09g20670D	promoter	DMR_chrC09_17767504	chrC09	17767504	17768693	192	0.05658	0.164481	12.4271	14.6927	6.72e-36	0.343992	-0.107901	Hypo	1190	907	-309	-1498	AT2G02130	low-molecular-weight cysteine-rich 68 (LCR68); FUNCTIONS IN: peptidase inhibitor activity; INVOLVED IN: defense response; LOCATED IN: endomembrane system; EXPRESSED IN: 22 plant structures; EXPRESSED DURING: 13 growth stages; CONTAINS InterPro DOMAIN/s: Gamma thionin (InterPro:IPR008176), Knottin (InterPro:IPR003614), Gamma Purothionin (InterPro:IPR008177); BEST Arabidopsis thaliana protein match…
BnaC09g21810D	exon,intron	DMR_chrC09_19056151	chrC09	19056151	19056703	97	0.0896287	0.205326	8.05155	12	2.17e-12	0.436518	-0.115698	Hypo	553	7639	1046	494	AT4G05320	polyubiquitin 10 (UBQ10); CONTAINS InterPro DOMAIN/s: Ubiquitin subgroup (InterPro:IPR019956), Ubiquitin conserved site (InterPro:IPR019954), Ubiquitin (InterPro:IPR000626), Ubiquitin supergroup (InterPro:IPR019955); BEST Arabidopsis thaliana protein match is: Ubiquitin family protein (TAIR:AT4G02890.4); Has 26633 Blast hits to 7217 proteins in 726 species: Archae - 0; Bacteria - 80; Metazoa - 12…
BnaC09g23580D	exon	DMR_chrC09_21123200	chrC09	21123200	21124198	167	0.0798669	0.182474	17.994	23.2335	4.31e-36	0.437689	-0.102607	Hypo	999	5202	5962	4964	AT4G12010	Disease resistance protein (TIR-NBS-LRR class) family; FUNCTIONS IN: transmembrane receptor activity, ATP binding; INVOLVED IN: signal transduction, apoptosis, defense response, innate immune response; LOCATED IN: intrinsic to membrane; EXPRESSED IN: 22 plant structures; EXPRESSED DURING: 13 growth stages; CONTAINS InterPro DOMAIN/s: NB-ARC (InterPro:IPR002182), Leucine-rich repeat (InterPro:IPR0…
BnaC09g24360D	promoter	DMR_chrC09_22379516	chrC09	22379516	22380670	216	0.177221	0.0760338	18.8611	20.8241	3.11e-46	2.33082	0.101188	Hyper	1155	3156	-1888	-3042	AT4G10620	P-loop containing nucleoside triphosphate hydrolases superfamily protein; INVOLVED IN: biological_process unknown; LOCATED IN: chloroplast; EXPRESSED IN: 23 plant structures; EXPRESSED DURING: 13 growth stages; BEST Arabidopsis thaliana protein match is: P-loop containing nucleoside triphosphate hydrolases superfamily protein (TAIR:AT3G57180.1); Has 30201 Blast hits to 17322 proteins in 780 speci…
BnaC09g25410D	promoter	DMR_chrC09_24853901	chrC09	24853901	24854140	18	0.201681	0.0714286	6.61111	8.55556	0.00176344	2.82353	0.130252	Hyper	240	1578	-178	-417	AT4G08700	ATPUP13; CONTAINS InterPro DOMAIN/s: Protein of unknown function DUF250 (InterPro:IPR004853); BEST Arabidopsis thaliana protein match is: purine permease 12 (TAIR:AT5G41160.1); Has 30201 Blast hits to 17322 proteins in 780 species: Archae - 12; Bacteria - 1396; Metazoa - 17338; Fungi - 3422; Plants - 5037; Viruses - 0; Other Eukaryotes - 2996 (source: NCBI BLink).
BnaC09g26060D	promoter	DMR_chrC09_25845912	chrC09	25845912	25846900	14	0.16	0.396947	7.14286	9.35714	8.09e-05	0.403077	-0.236947	Hypo	989	1057	-1713	-2701	AT4G11000	Ankyrin repeat family protein; CONTAINS InterPro DOMAIN/s: Ankyrin repeat-containing domain (InterPro:IPR020683), Ankyrin repeat (InterPro:IPR002110); BEST Arabidopsis thaliana protein match is: Ankyrin repeat family protein (TAIR:AT1G14480.2); Has 1807 Blast hits to 1807 proteins in 277 species: Archae - 0; Bacteria - 0; Metazoa - 736; Fungi - 347; Plants - 385; Viruses - 0; Other Eukaryotes - 3…
BnaC09g33730D	promoter	DMR_chrC09_36951100	chrC09	36951100	36952097	306	0.252505	0.125257	17.9379	19.098	3.44e-68	2.0159	0.127248	Hyper	998	2107	-308	-1305	AT2G36380	pleiotropic drug resistance 6 (PDR6); FUNCTIONS IN: ATPase activity, coupled to transmembrane movement of substances; LOCATED IN: plasma membrane; EXPRESSED IN: 24 plant structures; EXPRESSED DURING: 13 growth stages; CONTAINS InterPro DOMAIN/s: ATPase, AAA+ type, core (InterPro:IPR003593), ABC transporter-like (InterPro:IPR003439), Plant PDR ABC transporter associated (InterPro:IPR013581), ABC-2…
BnaC09g36320D	exon,intron	DMR_chrC09_39601236	chrC09	39601236	39602132	90	0.0558333	0.160194	13.3333	13.7333	4.13e-17	0.348535	-0.104361	Hypo	897	8921	6810	5914	AT5G22770	alpha-adaptin (alpha-ADR); FUNCTIONS IN: protein transporter activity, binding; INVOLVED IN: intracellular protein transport, vesicle-mediated transport, protein transport; LOCATED IN: plasma membrane, membrane; EXPRESSED IN: male gametophyte, pollen tube, leaf; EXPRESSED DURING: M germinated pollen stage; CONTAINS InterPro DOMAIN/s: Clathrin adaptor, alpha/beta/gamma-adaptin, appendage, Ig-like …
BnaC09g40100D	promoter	DMR_chrC09_42621309	chrC09	42621309	42622279	24	0.0992063	0.217557	10.5	10.9167	0.000273455	0.456001	-0.118351	Hypo	971	1958	-434	-1404	AT5G17810	WUSCHEL related homeobox 12 (WOX12); FUNCTIONS IN: DNA binding, sequence-specific DNA binding transcription factor activity; INVOLVED IN: regulation of transcription, DNA-dependent; CONTAINS InterPro DOMAIN/s: Homeobox (InterPro:IPR001356), Homeodomain-like (InterPro:IPR009057); BEST Arabidopsis thaliana protein match is: WUSCHEL related homeobox 11 (TAIR:AT3G03660.2).
BnaC09g43620D	exon,intron	DMR_chrC09_44826322	chrC09	44826322	44826878	59	0.0717054	0.17505	8.74576	8.42373	4.74e-07	0.409628	-0.103345	Hypo	557	2766	1599	1043	AT5G13450	delta subunit of Mt ATP synthase (ATP5); FUNCTIONS IN: hydrogen ion transporting ATP synthase activity, rotational mechanism, cobalt ion binding, zinc ion binding; INVOLVED IN: ATP synthesis coupled proton transport; LOCATED IN: mitochondrion, chloroplast, plasma membrane, membrane, mitochondrial proton-transporting ATP synthase complex, catalytic core F(1); EXPRESSED IN: 27 plant structures; EXP…
BnaC09g54440D	promoter	DMR_chrC09_random_4270119	chrC09_random	4270119	4270261	14	0.203704	0.0654762	7.71429	12	0.000970562	3.11111	0.138228	Hyper	143	225	-294	-436	AT3G08780	unknown protein; FUNCTIONS IN: molecular_function unknown; INVOLVED IN: biological_process unknown; LOCATED IN: cellular_component unknown; EXPRESSED IN: male gametophyte, cultured cell; EXPRESSED DURING: L mature pollen stage, M germinated pollen stage; Has 35333 Blast hits to 34131 proteins in 2444 species: Archae - 798; Bacteria - 22429; Metazoa - 974; Fungi - 991; Plants - 531; Viruses - 0; O…
BnaCnng06890D	promoter	DMR_chrCnn_random_5891133	chrCnn_random	5891133	5891332	35	0.0322581	0.161017	7.08571	10.1143	1.77e-07	0.20034	-0.128759	Hypo	200	4258	-378	-577	AT1G12280	LRR and NB-ARC domains-containing disease resistance protein; FUNCTIONS IN: ATP binding; INVOLVED IN: N-terminal protein myristoylation, defense response, apoptosis; LOCATED IN: endomembrane system; EXPRESSED IN: 13 plant structures; EXPRESSED DURING: 9 growth stages; CONTAINS InterPro DOMAIN/s: NB-ARC (InterPro:IPR002182), Disease resistance protein (InterPro:IPR000767); BEST Arabidopsis thalian…
BnaCnng17260D	intron	DMR_chrCnn_random_16179146	chrCnn_random	16179146	16180064	72	0.0795699	0.217503	6.45833	10.7917	5.85e-11	0.365833	-0.137933	Hypo	919	9569	6911	5993	AT4G14368	Regulator of chromosome condensation (RCC1) family protein; FUNCTIONS IN: zinc ion binding; CONTAINS InterPro DOMAIN/s: Regulator of chromosome condensation/beta-lactamase-inhibitor protein II (InterPro:IPR009091), Zinc finger, FYVE-type (InterPro:IPR000306), Zinc finger, FYVE-related (InterPro:IPR017455), Regulator of chromosome condensation, RCC1 (InterPro:IPR000408), Pleckstrin homology-type (…
BnaCnng17510D	promoter	DMR_chrCnn_random_16441203	chrCnn_random	16441203	16441747	33	0.154386	0.0520446	8.63636	8.15152	8.05e-05	2.96642	0.102341	Hyper	545	1511	-920	-1464	AT1G54430	similar to unknown protein [Arabidopsis thaliana] (TAIR:AT3G13250.1); similar to unknown protein [Arabidopsis thaliana] (TAIR:AT3G30420.1); similar to AT hook motif-containing protein-related [Arabidopsis thaliana] (TAIR:AT3G42100.1); similar to AT hook motif-containing protein, putative [Oryza sativa (japonica cultivar-group)] (GB:ABA94947.1); similar to Protein of unknown function DUF889, eukar…
BnaCnng20670D	promoter	DMR_chrCnn_random_19423691	chrCnn_random	19423691	19423947	26	0.142012	0.30303	6.5	11.4231	8.15e-05	0.468639	-0.161018	Hypo	257	1665	-1832	-2088	N/A	N/A
BnaCnng25880D	promoter	DMR_chrCnn_random_24373155	chrCnn_random	24373155	24373872	23	0.0420168	0.179487	5.17391	8.47826	0.000221196	0.234094	-0.13747	Hypo	718	5434	-61	-778	AT2G30340	LOB domain-containing protein 13 (LBD13); FUNCTIONS IN: molecular_function unknown; INVOLVED IN: biological_process unknown; LOCATED IN: membrane; EXPRESSED IN: root, leaf; CONTAINS InterPro DOMAIN/s: Lateral organ boundaries, LOB (InterPro:IPR004883); BEST Arabidopsis thaliana protein match is: LOB domain-containing protein 15 (TAIR:AT2G40470.1); Has 7621 Blast hits to 4763 proteins in 393 speci…
BnaCnng34610D	intron	DMR_chrCnn_random_32849202	chrCnn_random	32849202	32849435	24	0.045977	0.153061	7.25	8.16667	0.000899478	0.300383	-0.107084	Hypo	234	3065	1022	789	AT3G44750	histone deacetylase 3 (HDA3); CONTAINS InterPro DOMAIN/s: Zinc finger, C2H2-type (InterPro:IPR007087), Nucleoplasmin (InterPro:IPR004301); BEST Arabidopsis thaliana protein match is: histone deacetylase 2B (TAIR:AT5G22650.1).
BnaCnng39810D	promoter	DMR_chrCnn_random_38393746	chrCnn_random	38393746	38394138	73	0.0489396	0.155983	8.39726	12.8219	1.46e-11	0.31375	-0.107043	Hypo	393	2077	-892	-1284	AT2G46370	JASMONATE RESISTANT 1 (JAR1); FUNCTIONS IN: catalytic activity, adenylyltransferase activity, ATP binding, jasmonate-amino synthetase activity; INVOLVED IN: in 13 processes; LOCATED IN: cytoplasm; EXPRESSED IN: 24 plant structures; EXPRESSED DURING: 13 growth stages; CONTAINS InterPro DOMAIN/s: GH3 auxin-responsive promoter (InterPro:IPR004993); BEST Arabidopsis thaliana protein match is: Auxin-r…
BnaCnng41700D	exon,utr3	DMR_chrCnn_random_40558299	chrCnn_random	40558299	40559346	71	0.101724	0.216216	8.16901	6.77465	3.54e-07	0.470474	-0.114492	Hypo	1048	6471	7198	6151	AT5G47820	FRAGILE FIBER 1 (FRA1); CONTAINS InterPro DOMAIN/s: Kinesin, motor region, conserved site (InterPro:IPR019821), Kinesin, motor domain (InterPro:IPR001752); BEST Arabidopsis thaliana protein match is: ATP binding microtubule motor family protein (TAIR:AT3G50240.1); Has 30201 Blast hits to 17322 proteins in 780 species: Archae - 12; Bacteria - 1396; Metazoa - 17338; Fungi - 3422; Plants - 5037; Vir…
BnaCnng41710D	promoter	DMR_chrCnn_random_40558299	chrCnn_random	40558299	40559346	71	0.101724	0.216216	8.16901	6.77465	3.54e-07	0.470474	-0.114492	Hypo	1048	2089	-85	-1132	AT5G47840	adenosine monophosphate kinase (AMK2); FUNCTIONS IN: nucleobase, nucleoside, nucleotide kinase activity, nucleotide kinase activity, ATP binding, adenylate kinase activity, phosphotransferase activity, phosphate group as acceptor; INVOLVED IN: nucleobase, nucleoside, nucleotide and nucleic acid metabolic process, anaerobic respiration, nucleotide metabolic process; LOCATED IN: chloroplast, chloro…
BnaCnng42290D	promoter	DMR_chrCnn_random_41337317	chrCnn_random	41337317	41337481	26	0.169492	0.0490566	9.07692	10.1923	1.57e-05	3.45502	0.120435	Hyper	165	757	-939	-1103	AT3G20210	delta vacuolar processing enzyme (DELTA-VPE); CONTAINS InterPro DOMAIN/s: Peptidase C13, legumain (InterPro:IPR001096); BEST Arabidopsis thaliana protein match is: gamma vacuolar processing enzyme (TAIR:AT4G32940.1); Has 783 Blast hits to 781 proteins in 238 species: Archae - 4; Bacteria - 12; Metazoa - 279; Fungi - 115; Plants - 249; Viruses - 0; Other Eukaryotes - 124 (source: NCBI BLink).
BnaCnng52180D	promoter	DMR_chrCnn_random_51640345	chrCnn_random	51640345	51641021	21	0.171429	0.0211268	6.66667	6.7619	1.03e-05	8.11429	0.150302	Hyper	677	1181	-155	-831	AT3G07090	PPPDE putative thiol peptidase family protein; CONTAINS InterPro DOMAIN/s: Protein of unknown function DUF862, eukaryotic (InterPro:IPR008580); BEST Arabidopsis thaliana protein match is: PPPDE putative thiol peptidase family protein (TAIR:AT5G25170.1); Has 872 Blast hits to 872 proteins in 189 species: Archae - 0; Bacteria - 0; Metazoa - 235; Fungi - 119; Plants - 332; Viruses - 0; Other Eukaryo…
BnaCnng54320D	promoter	DMR_chrCnn_random_54113830	chrCnn_random	54113830	54114719	74	0.0962672	0.213147	6.87838	6.78378	2.33e-07	0.451646	-0.11688	Hypo	890	1275	-1230	-2119	AT3G28280	BEST Arabidopsis thaliana protein match is: F-box family protein-related (TAIR:AT3G28330.1); Has 103 Blast hits to 100 proteins in 3 species: Archae - 0; Bacteria - 0; Metazoa - 0; Fungi - 0; Plants - 103; Viruses - 0; Other Eukaryotes - 0 (source: NCBI BLink).
BnaCnng54330D	promoter	DMR_chrCnn_random_54113830	chrCnn_random	54113830	54114719	74	0.0962672	0.213147	6.87838	6.78378	2.33e-07	0.451646	-0.11688	Hypo	890	1060	-581	-1470	AT5G47930	Zinc-binding ribosomal protein family protein; FUNCTIONS IN: structural constituent of ribosome; INVOLVED IN: translation, ribosome biogenesis; LOCATED IN: cytosolic small ribosomal subunit, cytosolic ribosome, ribosome, plasma membrane; EXPRESSED IN: 23 plant structures; EXPRESSED DURING: 13 growth stages; CONTAINS InterPro DOMAIN/s: Ribosomal protein, zinc-binding domain (InterPro:IPR011332), R…
BnaCnng55730D	intron	DMR_chrCnn_random_55684415	chrCnn_random	55684415	55685509	331	0.180139	0.0780068	18.3142	20.3716	3.58e-68	2.30927	0.102132	Hyper	1095	4027	2126	1032	AT1G47260	gamma carbonic anhydrase 2 (GAMMA CA2); FUNCTIONS IN: carbonate dehydratase activity; INVOLVED IN: response to salt stress, regulation of oxygen and reactive oxygen species metabolic process, anther dehiscence, photorespiration; LOCATED IN: in 6 components; EXPRESSED IN: 29 plant structures; EXPRESSED DURING: 17 growth stages; CONTAINS InterPro DOMAIN/s: Trimeric LpxA-like (InterPro:IPR011004); B…
BnaCnng61610D	exon,intron,utr5,promoter	DMR_chrCnn_random_61451181	chrCnn_random	61451181	61452575	132	0.0737397	0.199259	10.0682	10.2273	9.2e-22	0.370069	-0.12552	Hypo	1395	2844	125	-1269	AT1G50370	Calcineurin-like metallo-phosphoesterase superfamily protein; FUNCTIONS IN: hydrolase activity, protein serine/threonine phosphatase activity; INVOLVED IN: biological_process unknown; LOCATED IN: cellular_component unknown; EXPRESSED IN: 24 plant structures; EXPRESSED DURING: 15 growth stages; CONTAINS InterPro DOMAIN/s: Metallophosphoesterase (InterPro:IPR004843), Serine/threonine-specific prote…
BnaCnng61860D	promoter	DMR_chrCnn_random_61733992	chrCnn_random	61733992	61734986	139	0.0985011	0.212807	13.4388	18.4245	4.22e-25	0.462865	-0.114306	Hypo	995	1494	-1886	-2880	AT1G12110	nitrate transporter 1.1 (NRT1.1); FUNCTIONS IN: transporter activity, nitrate transmembrane transporter activity; INVOLVED IN: response to water deprivation, nitrate transport, response to nitrate; LOCATED IN: plasma membrane; EXPRESSED IN: 25 plant structures; EXPRESSED DURING: 12 growth stages; CONTAINS InterPro DOMAIN/s: PTR2 family proton/oligopeptide symporter, conserved site (InterPro:IPR01…
BnaCnng61870D	exon,intron,utr5,promoter	DMR_chrCnn_random_61733992	chrCnn_random	61733992	61734986	139	0.0985011	0.212807	13.4388	18.4245	4.22e-25	0.462865	-0.114306	Hypo	995	1443	74	-920	AT2G37950	RING/FYVE/PHD zinc finger superfamily protein; FUNCTIONS IN: zinc ion binding; EXPRESSED IN: 10 plant structures; EXPRESSED DURING: 6 growth stages; CONTAINS InterPro DOMAIN/s: Zinc finger, C3HC4 RING-type (InterPro:IPR018957), Zinc finger, RING-CH-type (InterPro:IPR011016); BEST Arabidopsis thaliana protein match is: RING/FYVE/PHD zinc finger superfamily protein (TAIR:AT5G05830.1); Has 598 Blast…
BnaCnng65940D	intron	DMR_chrCnn_random_65646773	chrCnn_random	65646773	65647006	20	0.0482759	0.173267	7.25	10.1	0.000368326	0.278621	-0.124991	Hypo	234	2548	1568	1335	AT2G38255	Protein of Unknown Function (DUF239); CONTAINS InterPro DOMAIN/s: Protein of unknown function DUF239, plant (InterPro:IPR004314); BEST Arabidopsis thaliana protein match is: Protein of Unknown Function (DUF239) (TAIR:AT2G27320.1); Has 682 Blast hits to 655 proteins in 27 species: Archae - 0; Bacteria - 13; Metazoa - 0; Fungi - 10; Plants - 659; Viruses - 0; Other Eukaryotes - 0 (source: NCBI BLin…
BnaCnng66190D	promoter	DMR_chrCnn_random_65846928	chrCnn_random	65846928	65847875	59	0.248562	0.114402	14.7288	16.5932	5.7e-14	2.17269	0.134159	Hyper	948	637	-1326	-2273	AT5G47090	unknown protein; CONTAINS InterPro DOMAIN/s: Protein of unknown function DUF2052, coiled-coil (InterPro:IPR018613); Has 30201 Blast hits to 17322 proteins in 780 species: Archae - 12; Bacteria - 1396; Metazoa - 17338; Fungi - 3422; Plants - 5037; Viruses - 0; Other Eukaryotes - 2996 (source: NCBI BLink).
BnaCnng69750D	promoter	DMR_chrCnn_random_69758067	chrCnn_random	69758067	69759061	267	0.0794111	0.179763	15.5169	17.7303	2.57e-45	0.441753	-0.100352	Hypo	995	1114	-1469	-2463	AT5G58850	myb domain protein 119 (MYB119); FUNCTIONS IN: DNA binding, sequence-specific DNA binding transcription factor activity; INVOLVED IN: regulation of transcription, DNA-dependent, regulation of transcription; EXPRESSED IN: egg cell; CONTAINS InterPro DOMAIN/s: SANT, DNA-binding (InterPro:IPR001005), Homeodomain-like (InterPro:IPR009057), Myb, DNA-binding (InterPro:IPR014778), HTH transcriptional re…
BnaCnng71990D	exon,promoter	DMR_chrCnn_random_72318709	chrCnn_random	72318709	72318961	46	0.209596	0.0835443	8.6087	8.58696	6.07e-07	2.5088	0.126052	Hyper	253	1543	82	-170	AT1G14610	TWIN 2 (TWN2); FUNCTIONS IN: valine-tRNA ligase activity, aminoacyl-tRNA ligase activity, nucleotide binding, ATP binding; INVOLVED IN: tRNA aminoacylation for protein translation, embryo development ending in seed dormancy; LOCATED IN: mitochondrion, chloroplast; EXPRESSED IN: 23 plant structures; EXPRESSED DURING: 15 growth stages; CONTAINS InterPro DOMAIN/s: Valyl-tRNA synthetase, class Ia (In…
BnaCnng73940D	promoter	DMR_chrCnn_random_74654714	chrCnn_random	74654714	74655091	50	0.0921053	0.223427	7.6	9.22	2.09e-07	0.412238	-0.131322	Hypo	378	1861	-361	-738	N/A	N/A
BnaCnng74730D	exon,promoter	DMR_chrCnn_random_75649171	chrCnn_random	75649171	75650165	264	0.0958097	0.214407	16.7235	15.6705	6.78e-53	0.44686	-0.118597	Hypo	995	1652	613	-381	AT4G32540	YUCCA 1 (YUC1); FUNCTIONS IN: NADP or NADPH binding, oxidoreductase activity, FAD binding, flavin-containing monooxygenase activity; INVOLVED IN: in 7 processes; EXPRESSED IN: 12 plant structures; EXPRESSED DURING: C globular stage, F mature embryo stage, petal differentiation and expansion stage, E expanded cotyledon stage, D bilateral stage; CONTAINS InterPro DOMAIN/s: Pyridine nucleotide-disul…
BnaCnng75700D	promoter	DMR_chrCnn_random_76682063	chrCnn_random	76682063	76682170	18	0.104348	0	6.38889	9.66667	1.1e-05	-	0.104348	Hyper	108	1411	-1808	-1915	AT4G09730	RH39 (RH39); FUNCTIONS IN: LSU rRNA binding, ATPase activity, ATP-dependent helicase activity; INVOLVED IN: chloroplast ribulose bisphosphate carboxylase complex biogenesis, chloroplast rRNA processing; LOCATED IN: chloroplast; EXPRESSED IN: 21 plant structures; EXPRESSED DURING: 13 growth stages; CONTAINS InterPro DOMAIN/s: RNA helicase, DEAD-box type, Q motif (InterPro:IPR014014), DNA/RNA helic…
BnaCnng75830D	promoter	DMR_chrCnn_random_76804752	chrCnn_random	76804752	76806147	34	0.102041	0.275986	10.0882	8.20588	2.97e-08	0.369732	-0.173945	Hypo	1396	213	-1433	-2828	AT3G25170	ralf-like 26 (RALFL26); CONTAINS InterPro DOMAIN/s: Rapid ALkalinization Factor (InterPro:IPR008801); BEST Arabidopsis thaliana protein match is: RALF-like 30 (TAIR:AT4G13075.1); Has 49 Blast hits to 49 proteins in 7 species: Archae - 0; Bacteria - 0; Metazoa - 0; Fungi - 0; Plants - 49; Viruses - 0; Other Eukaryotes - 0 (source: NCBI BLink).
BnaCnng77850D	promoter	DMR_chrCnn_random_79375032	chrCnn_random	79375032	79376009	16	0.0841121	0.266055	6.6875	6.8125	0.000564947	0.316146	-0.181943	Hypo	978	1563	-1421	-2398	AT1G35940	similar to unknown protein [Arabidopsis thaliana] (TAIR:AT3G13250.1); similar to unknown protein [Arabidopsis thaliana] (TAIR:AT3G30560.1); similar to AT hook motif-containing protein-related [Arabidopsis thaliana] (TAIR:AT3G42100.1); similar to hypothetical protein 27.t00039 [Brassica oleracea] (GB:ABD65060.1); similar to hypothetical protein 31.t00030 [Brassica oleracea] (GB:ABD65117.1); simila…
Target=(TA)n:1-378;Class=Simple_repeat	repeat	DMR_chrA03_random_1819943	chrA03_random	1819943	1820805	29	0.056391	0.15942	9.17241	9.51724	0.00015517	0.353725	-0.103029	Hypo	863	NA	NA	NA	N/A	N/A
Target=(TA)n:1-54;Class=Simple_repeat	repeat	DMR_chrA03_15676353	chrA03	15676353	15677203	15	0.128205	0.310345	5.2	7.73333	0.00344743	0.413105	-0.18214	Hypo	851	NA	NA	NA	N/A	N/A
Target=(TA)n:1-90;Class=Simple_repeat	repeat	DMR_chrA01_random_1398390	chrA01_random	1398390	1399370	19	0.306931	0.138686	5.31579	7.21053	0.00212655	2.21313	0.168245	Hyper	981	NA	NA	NA	N/A	N/A
Target=(TA)n:2-104;Class=Simple_repeat	repeat	DMR_chrC06_1570253	chrC06	1570253	1570991	12	0.223214	0.0869565	9.33333	5.75	0.0243935	2.56696	0.136258	Hyper	739	NA	NA	NA	N/A	N/A
Target=(TAA)n:3-88;Class=Simple_repeat	repeat	DMR_chrA06_9626919	chrA06	9626919	9628025	59	0.0973684	0.201905	6.44068	8.89831	1.89e-05	0.482249	-0.104536	Hypo	1107	NA	NA	NA	N/A	N/A
Target=(TAGA)n:4-38;Class=Simple_repeat	repeat	DMR_chrA09_12004399	chrA09	12004399	12005388	62	0.106157	0.222411	7.59677	9.5	4.53e-07	0.477302	-0.116254	Hypo	990	NA	NA	NA	N/A	N/A
Target=(TTA)n:1-91;Class=Simple_repeat	repeat	DMR_chrC02_5585034	chrC02	5585034	5586086	35	0.118483	0.27933	6.02857	10.2286	5.46e-06	0.424171	-0.160846	Hypo	1053	NA	NA	NA	N/A	N/A
Target=(TTA)n:1-94;Class=Simple_repeat	repeat	DMR_chrA01_7611271	chrA01	7611271	7612264	26	0.0559006	0.195349	6.19231	8.26923	6.25e-05	0.286158	-0.139448	Hypo	994	NA	NA	NA	N/A	N/A

## Sheet: Table S2
DMR id	Chrom	DMR start	DMR end	mC sites	7365A methyLevel	7365B methyLevel	7365A depth	7365B depth	pvalue	Status	methylation Level difference	DMR_length
DMR_chrA01_10116877_10117964	chrA01	10116877	10117964	41	0.0826446	0.235075	8.85366	6.53659	1.18e-07	hypo	-0.15243	1088
DMR_chrA01_10348695_10350085	chrA01	10348695	10350085	166	0.0650823	0.182679	16.4759	17.1807	9.61e-42	hypo	-0.117597	1391
DMR_chrA01_1230890_1231085	chrA01	1230890	1231085	21	0.0588235	0.196078	9.71429	7.28571	9.7e-05	hypo	-0.137255	196
DMR_chrA01_12894936_12896033	chrA01	12894936	12896033	99	0.0398833	0.141725	10.3838	11.4747	7.31e-17	hypo	-0.101842	1098
DMR_chrA01_13617685_13618611	chrA01	13617685	13618611	246	0.10477	0.209955	14.7439	17.9675	3.85e-38	hypo	-0.105185	927
DMR_chrA01_16377563_16377621	chrA01	16377563	16377621	26	0.104712	0.265403	7.34615	8.11538	3.83e-05	hypo	-0.160691	59
DMR_chrA01_16845793_16846571	chrA01	16845793	16846571	90	0.102639	0.219366	11.3667	18.5889	1.89e-15	hypo	-0.116727	779
DMR_chrA01_16959391_16959490	chrA01	16959391	16959490	11	0.0327869	0.163265	5.54545	8.90909	0.0106112	hypo	-0.130478	100
DMR_chrA01_18583089_18584151	chrA01	18583089	18584151	27	0.156379	0.0529801	9	11.1852	7.54e-05	hyper	0.103398	1063
DMR_chrA01_19176365_19176544	chrA01	19176365	19176544	16	0.0815451	0.197333	14.5625	23.4375	0.000112089	hypo	-0.115788	180
DMR_chrA01_2130656_2130796	chrA01	2130656	2130796	12	0.0882353	0.198113	8.5	8.83333	0.0296838	hypo	-0.109878	141
DMR_chrA01_2131785_2131928	chrA01	2131785	2131928	10	0.0987654	0.266667	8.1	7.5	0.00702338	hypo	-0.167901	144
DMR_chrA01_2710130_2711328	chrA01	2710130	2711328	97	0.00878156	0.110936	9.39175	13.1031	2.51e-25	hypo	-0.102155	1199
DMR_chrA01_3129688_3129810	chrA01	3129688	3129810	15	0.137255	0.375	10.2	14.9333	3.53e-07	hypo	-0.237745	123
DMR_chrA01_364832_365830	chrA01	364832	365830	52	0.0530452	0.176046	9.78846	13.3269	4.26e-11	hypo	-0.123001	999
DMR_chrA01_3880308_3881044	chrA01	3880308	3881044	10	0.178571	0.0603448	5.6	11.6	0.0261922	hyper	0.118227	737
DMR_chrA01_5262150_5262787	chrA01	5262150	5262787	163	0.197547	0.092901	14.5031	14	2.27e-24	hyper	0.104646	638
DMR_chrA01_6033601_6033663	chrA01	6033601	6033663	16	0.159664	0.0375	7.4375	5	0.00976269	hyper	0.122164	63
DMR_chrA01_6681733_6682651	chrA01	6681733	6682651	29	0.107345	0.268212	6.10345	10.4138	2.29e-05	hypo	-0.160867	919
DMR_chrA01_7611271_7612264	chrA01	7611271	7612264	26	0.0559006	0.195349	6.19231	8.26923	6.25e-05	hypo	-0.139448	994
DMR_chrA01_9400961_9401929	chrA01	9400961	9401929	43	0.243077	0.1	7.55814	8.13953	6.61e-07	hyper	0.143077	969
DMR_chrA01_9545133_9546130	chrA01	9545133	9546130	64	0.0430528	0.151874	15.9688	15.8438	3.2e-17	hypo	-0.108821	998
DMR_chrA01_988857_989803	chrA01	988857	989803	31	0.0645161	0.224359	6	10.0645	1.41e-06	hypo	-0.159843	947
DMR_chrA01_random_1398390_1399370	chrA01_random	1398390	1399370	19	0.306931	0.138686	5.31579	7.21053	0.00212655	hyper	0.168245	981
DMR_chrA01_random_2474681_2475512	chrA01_random	2474681	2475512	110	0.0882353	0.200175	11.4364	10.4	3.29e-15	hypo	-0.11194	832
DMR_chrA01_random_356259_357356	chrA01_random	356259	357356	271	0.0481746	0.149175	17.0812	10.5129	1.21e-49	hypo	-0.101001	1098
DMR_chrA01_random_366858_368025	chrA01_random	366858	368025	84	0.0488941	0.160494	10.2262	12.5357	1.19e-15	hypo	-0.1116	1168
DMR_chrA01_random_395783_396781	chrA01_random	395783	396781	91	0.0754426	0.186667	14.2747	11.5385	6.64e-16	hypo	-0.111224	999
DMR_chrA02_1022094_1023087	chrA02	1022094	1023087	31	0.0597826	0.164794	11.871	8.6129	3.23e-05	hypo	-0.105011	994
DMR_chrA02_10638978_10639119	chrA02	10638978	10639119	26	0.107914	0.254335	10.6923	13.3077	2.99e-06	hypo	-0.146422	142
DMR_chrA02_10938917_10939463	chrA02	10938917	10939463	63	0.0642487	0.167224	15.3175	9.49206	2.24e-10	hypo	-0.102975	547
DMR_chrA02_12060891_12061714	chrA02	12060891	12061714	22	0.0833333	0.204	5.45455	11.3636	0.00276709	hypo	-0.120667	824
DMR_chrA02_1594819_1594911	chrA02	1594819	1594911	14	0.0728477	0.258824	10.7857	12.1429	1.12e-05	hypo	-0.185976	93
DMR_chrA02_17438579_17439578	chrA02	17438579	17439578	42	0.102439	0.236686	9.7619	12.0714	8.3e-08	hypo	-0.134247	1000
DMR_chrA02_17936776_17936963	chrA02	17936776	17936963	12	0.329545	0.113924	7.33333	6.58333	0.000894312	hyper	0.215621	188
DMR_chrA02_19260079_19261063	chrA02	19260079	19261063	221	0.106465	0.214044	11.6878	16.0452	1.17e-29	hypo	-0.107579	985
DMR_chrA02_19703472_19704383	chrA02	19703472	19704383	186	0.0668654	0.169932	12.6237	13.4462	3.6e-29	hypo	-0.103067	912
DMR_chrA02_21473794_21474501	chrA02	21473794	21474501	85	0.0986745	0.210578	7.98824	12.0118	6.61e-10	hypo	-0.111903	708
DMR_chrA02_22067262_22067642	chrA02	22067262	22067642	46	0.0578842	0.159463	10.8913	14.587	3.59e-08	hypo	-0.101579	381
DMR_chrA02_22342538_22343241	chrA02	22342538	22343241	89	0.093913	0.199418	6.46067	7.7191	1.55e-07	hypo	-0.105505	704
DMR_chrA02_22972403_22972670	chrA02	22972403	22972670	16	0.047619	0.190476	7.875	6.5625	0.000708212	hypo	-0.142857	268
DMR_chrA02_4580136_4580267	chrA02	4580136	4580267	28	0.118868	0.246667	18.9286	26.7857	7.32e-09	hypo	-0.127799	132
DMR_chrA02_4995145_4995469	chrA02	4995145	4995469	66	0.0846501	0.192537	13.4242	10.1515	5.52e-10	hypo	-0.107887	325
DMR_chrA02_6168838_6169411	chrA02	6168838	6169411	97	0.198446	0.0855615	14.5979	13.4948	2.01e-17	hyper	0.112885	574
DMR_chrA02_6283746_6284010	chrA02	6283746	6284010	97	0.100825	0.203485	17.4845	20.1134	6.35e-18	hypo	-0.10266	265
DMR_chrA02_8311265_8311645	chrA02	8311265	8311645	45	0.10192	0.218705	15.0444	15.4444	3.21e-09	hypo	-0.116785	381
DMR_chrA02_8372925_8373912	chrA02	8372925	8373912	37	0.111111	0.224315	8.02703	15.7838	3.4e-05	hypo	-0.113204	988
DMR_chrA02_8376908_8378007	chrA02	8376908	8378007	172	0.0547345	0.156722	10.6221	16.9535	1.15e-28	hypo	-0.101987	1100
DMR_chrA02_8602448_8602803	chrA02	8602448	8602803	83	0.234773	0.109574	10.8795	11.3253	7.26e-13	hyper	0.125199	356
DMR_chrA02_9780218_9781411	chrA02	9780218	9781411	71	0.105187	0.288092	9.77465	11	5.95e-19	hypo	-0.182905	1194
DMR_chrA02_random_1110099_1110253	chrA02_random	1110099	1110253	10	0.0384615	0.178082	5.2	7.3	0.0237687	hypo	-0.139621	155
DMR_chrA02_random_386758_387006	chrA02_random	386758	387006	38	0.0410959	0.148454	7.68421	12.7632	1.16e-06	hypo	-0.107358	249
DMR_chrA02_random_576781_576977	chrA02_random	576781	576977	18	0.0585366	0.166667	11.3889	5.66667	0.00344732	hypo	-0.10813	197
DMR_chrA03_10229206_10230204	chrA03	10229206	10230204	324	0.108411	0.220715	16.5123	17.5216	1.35e-57	hypo	-0.112304	999
DMR_chrA03_10463184_10464128	chrA03	10463184	10464128	40	0.0702525	0.17723	22.775	21.3	6.43e-12	hypo	-0.106978	945
DMR_chrA03_10648905_10649053	chrA03	10648905	10649053	10	0.208333	0.0890411	7.2	14.6	0.017751	hyper	0.119292	149
DMR_chrA03_11523975_11524779	chrA03	11523975	11524779	46	0.114362	0.240506	8.17391	12.0217	1e-06	hypo	-0.126145	805
DMR_chrA03_13065700_13066529	chrA03	13065700	13066529	23	0.0928571	0.20354	6.08696	9.82609	0.00528514	hypo	-0.110683	830
DMR_chrA03_15077036_15078027	chrA03	15077036	15078027	167	0.0741379	0.174899	13.8922	16.3653	1.53e-27	hypo	-0.100761	992
DMR_chrA03_15676353_15677203	chrA03	15676353	15677203	15	0.128205	0.310345	5.2	7.73333	0.00344743	hypo	-0.18214	851
DMR_chrA03_17028406_17029272	chrA03	17028406	17029272	12	0.0454545	0.228261	5.5	7.66667	0.00141012	hypo	-0.182806	867
DMR_chrA03_1747281_1747370	chrA03	1747281	1747370	30	0.0762527	0.183206	15.3	13.1	3.83e-06	hypo	-0.106953	90
DMR_chrA03_17781112_17781419	chrA03	17781112	17781419	32	0.0756881	0.194508	13.625	13.6562	3.08e-07	hypo	-0.11882	308
DMR_chrA03_17830786_17831578	chrA03	17830786	17831578	235	0.102894	0.207275	10.5872	14.7404	6.59e-28	hypo	-0.104381	793
DMR_chrA03_17883047_17883642	chrA03	17883047	17883642	13	0.0588235	0.21	6.53846	7.69231	0.00303103	hypo	-0.151176	596
DMR_chrA03_18069673_18069777	chrA03	18069673	18069777	10	0.10596	0.216667	15.1	18	0.00758146	hypo	-0.110706	105
DMR_chrA03_18649877_18651046	chrA03	18649877	18651046	313	0.0806354	0.183632	21.1182	21.9393	4.41e-71	hypo	-0.102996	1170
DMR_chrA03_18685323_18686321	chrA03	18685323	18686321	93	0.093689	0.20363	16.5269	24.2903	1.35e-20	hypo	-0.109941	999
DMR_chrA03_19048996_19049470	chrA03	19048996	19049470	69	0.0988764	0.204918	12.8986	15.913	5.84e-11	hypo	-0.106042	475
DMR_chrA03_19622064_19622321	chrA03	19622064	19622321	29	0.0893617	0.229381	8.10345	13.3793	6.95e-06	hypo	-0.14002	258
DMR_chrA03_20161009_20161998	chrA03	20161009	20161998	33	0.106996	0.296089	7.36364	5.42424	1.16e-06	hypo	-0.189093	990
DMR_chrA03_21406660_21407564	chrA03	21406660	21407564	24	0.0938697	0.200883	21.75	18.875	2.47e-06	hypo	-0.107013	905
DMR_chrA03_22191391_22192379	chrA03	22191391	22192379	135	0.100375	0.212087	9.88889	13.237	1.77e-17	hypo	-0.111713	989
DMR_chrA03_22990818_22991350	chrA03	22990818	22991350	14	0.0235294	0.129032	6.07143	8.85714	0.0101859	hypo	-0.105503	533
DMR_chrA03_2486499_2487284	chrA03	2486499	2487284	60	0.127325	0.300855	11.65	9.75	2.28e-14	hypo	-0.17353	786
DMR_chrA03_26578621_26578808	chrA03	26578621	26578808	10	0.0103093	0.128	9.7	12.5	0.000668491	hypo	-0.117691	188
DMR_chrA03_4883974_4885395	chrA03	4883974	4885395	320	0.230769	0.0971467	15.8438	13.8	8.18e-70	hyper	0.133622	1422
DMR_chrA03_5653757_5654756	chrA03	5653757	5654756	74	0.158236	0.320588	10.4189	13.7838	1.54e-15	hypo	-0.162352	1000
DMR_chrA03_5770974_5772348	chrA03	5770974	5772348	73	0.0394265	0.170569	7.64384	8.19178	1.03e-13	hypo	-0.131142	1375
DMR_chrA03_58063_58395	chrA03	58063	58395	44	0.070122	0.186189	14.9091	26	2.6e-12	hypo	-0.116067	333
DMR_chrA03_7205290_7205698	chrA03	7205290	7205698	38	0.0575221	0.184615	5.94737	6.84211	1.72e-05	hypo	-0.127093	409
DMR_chrA03_7653907_7655157	chrA03	7653907	7655157	191	0.0627695	0.164364	10.9267	14.3979	1.64e-28	hypo	-0.101594	1251
DMR_chrA03_7683938_7685030	chrA03	7683938	7685030	120	0.161134	0.322281	10.2917	12.5667	9.35e-23	hypo	-0.161148	1093
DMR_chrA03_8950639_8950688	chrA03	8950639	8950688	14	0.0583333	0.163636	8.57143	7.85714	0.0114004	hypo	-0.105303	50
DMR_chrA03_random_1109942_1111235	chrA03_random	1109942	1111235	105	0.0367188	0.144311	12.1905	15.9048	1.68e-24	hypo	-0.107593	1294
DMR_chrA03_random_1819943_1820805	chrA03_random	1819943	1820805	29	0.056391	0.15942	9.17241	9.51724	0.00015517	hypo	-0.103029	863
DMR_chrA03_random_4442479_4443297	chrA03_random	4442479	4443297	32	0.110638	0.223048	7.34375	8.40625	0.000851923	hypo	-0.11241	819
DMR_chrA03_random_5867550_5868369	chrA03_random	5867550	5868369	39	0.102273	0.276301	18.0513	22.1795	1.64e-18	hypo	-0.174028	820
DMR_chrA03_random_829778_830774	chrA03_random	829778	830774	55	0.0865279	0.190731	16.6	30.6	4.58e-13	hypo	-0.104203	997
DMR_chrA04_10171475_10171692	chrA04	10171475	10171692	19	0.135802	0.362595	8.52632	13.7895	2.11e-07	hypo	-0.226793	218
DMR_chrA04_10236558_10236645	chrA04	10236558	10236645	25	0.0827586	0.185629	5.8	6.68	0.00868169	hypo	-0.10287	88
DMR_chrA04_10428916_10429911	chrA04	10428916	10429911	102	0.105004	0.212648	11.951	14.1078	3.42e-14	hypo	-0.107644	996
DMR_chrA04_11324557_11325294	chrA04	11324557	11325294	47	0.0816327	0.182243	7.29787	9.10638	5.49e-05	hypo	-0.10061	738
DMR_chrA04_12208257_12209214	chrA04	12208257	12209214	33	0.119658	0.277056	10.6364	7	3.05e-06	hypo	-0.157398	958
DMR_chrA04_12371620_12371748	chrA04	12371620	12371748	14	0.0428571	0.2	5	5	0.00802476	hypo	-0.157143	129
DMR_chrA04_12782881_12783833	chrA04	12782881	12783833	48	0.0810811	0.19322	6.9375	12.2917	2.66e-06	hypo	-0.112139	953
DMR_chrA04_1338373_1339711	chrA04	1338373	1339711	122	0.0769231	0.189767	9.90984	17.623	4.33e-20	hypo	-0.112844	1339
DMR_chrA04_14907251_14907552	chrA04	14907251	14907552	49	0.078125	0.193478	10.449	9.38776	1.34e-07	hypo	-0.115353	302
DMR_chrA04_1632927_1634137	chrA04	1632927	1634137	61	0.08	0.231118	6.96721	10.8525	2.44e-11	hypo	-0.151118	1211
DMR_chrA04_17259551_17260550	chrA04	17259551	17260550	87	0.0969609	0.211485	7.94253	8.2069	2.68e-09	hypo	-0.114524	1000
DMR_chrA04_17371459_17372451	chrA04	17371459	17372451	57	0.108974	0.283804	8.21053	11.807	2.95e-13	hypo	-0.17483	993
DMR_chrA04_3512765_3512909	chrA04	3512765	3512909	21	0.0833333	0.190184	6.28571	7.7619	0.0114006	hypo	-0.106851	145
DMR_chrA04_425315_426265	chrA04	425315	426265	162	0.160644	0.058794	17.2531	24.5679	5.05e-42	hyper	0.10185	951
DMR_chrA04_463355_464916	chrA04	463355	464916	93	0.0948617	0.241772	8.16129	8.49462	5.94e-15	hypo	-0.14691	1562
DMR_chrA04_4662991_4663298	chrA04	4662991	4663298	57	0.0894161	0.193384	9.61404	13.7895	1e-07	hypo	-0.103968	308
DMR_chrA04_5673519_5674616	chrA04	5673519	5674616	174	0.288205	0.137755	15.4943	18.023	1.85e-45	hyper	0.15045	1098
DMR_chrA04_5884086_5885766	chrA04	5884086	5885766	70	0.0735931	0.176603	6.6	12.7	1.03e-07	hypo	-0.10301	1681
DMR_chrA04_6335310_6336408	chrA04	6335310	6336408	47	0.110482	0.225877	7.51064	9.70213	1.63e-05	hypo	-0.115396	1099
DMR_chrA04_7076180_7076376	chrA04	7076180	7076376	21	0.0740741	0.234899	6.42857	7.09524	0.00027222	hypo	-0.160825	197
DMR_chrA04_899770_900322	chrA04	899770	900322	179	0.041329	0.144602	13.7877	19.6648	1.83e-42	hypo	-0.103273	553
DMR_chrA04_9277763_9277860	chrA04	9277763	9277860	19	0.0671642	0.195402	7.05263	9.15789	0.0014248	hypo	-0.128238	98
DMR_chrA04_9359251_9360244	chrA04	9359251	9360244	36	0.197034	0.39521	13.1111	13.9167	1.31e-11	hypo	-0.198176	994
DMR_chrA04_9429959_9430743	chrA04	9429959	9430743	57	0.0884719	0.201646	6.54386	8.52632	3.62e-06	hypo	-0.113174	785
DMR_chrA04_random_1040819_1041320	chrA04_random	1040819	1041320	35	0.142349	0.291845	8.02857	6.65714	5.02e-05	hypo	-0.149497	502
DMR_chrA04_random_197975_198213	chrA04_random	197975	198213	10	0.36	0.153061	5	9.8	0.00632715	hyper	0.206939	239
DMR_chrA04_random_34311_35042	chrA04_random	34311	35042	191	0.0937763	0.206136	12.4503	19.4555	7.96e-33	hypo	-0.112359	732
DMR_chrA05_10351623_10351691	chrA05	10351623	10351691	17	0.0952381	0.207921	6.17647	5.94118	0.031356	hypo	-0.112683	69
DMR_chrA05_10512805_10513466	chrA05	10512805	10513466	25	0.106599	0.238095	7.88	8.4	0.00061046	hypo	-0.131496	662
DMR_chrA05_10865708_10865882	chrA05	10865708	10865882	20	0.0892857	0.242574	8.4	10.1	9.52e-05	hypo	-0.153289	175
DMR_chrA05_1090025_1090898	chrA05	1090025	1090898	68	0.0610687	0.18453	9.63235	13.3088	2.72e-13	hypo	-0.123462	874
DMR_chrA05_13198410_13199907	chrA05	13198410	13199907	56	0.0584071	0.162098	10.0893	14.9821	1.7e-09	hypo	-0.103691	1498
DMR_chrA05_13592848_13593767	chrA05	13592848	13593767	22	0.121429	0.269461	6.36364	7.59091	0.0015673	hypo	-0.148033	920
DMR_chrA05_1415636_1416628	chrA05	1415636	1416628	224	0.0828262	0.186387	13.2054	12.7902	1.6e-31	hypo	-0.103561	993
DMR_chrA05_17782194_17782367	chrA05	17782194	17782367	15	0.0105263	0.144	6.33333	8.33333	0.000369759	hypo	-0.133474	174
DMR_chrA05_20960968_20961150	chrA05	20960968	20961150	19	0.0434783	0.163866	9.68421	12.5263	7.11e-05	hypo	-0.120387	183
DMR_chrA05_3362841_3362999	chrA05	3362841	3362999	14	0.0684932	0.205882	10.4286	12.1429	0.000580345	hypo	-0.137389	159
DMR_chrA05_5075618_5076139	chrA05	5075618	5076139	67	0.113111	0.26	5.80597	7.46269	2.49e-08	hypo	-0.146889	522
DMR_chrA05_5096822_5096886	chrA05	5096822	5096886	13	0.0823529	0.210843	13.0769	12.7692	0.0010398	hypo	-0.12849	65
DMR_chrA05_7038782_7038839	chrA05	7038782	7038839	11	0.04	0.16	6.81818	6.81818	0.0265981	hypo	-0.12	58
DMR_chrA05_7080505_7081441	chrA05	7080505	7081441	47	0.0154321	0.121372	6.89362	8.06383	1.48e-08	hypo	-0.10594	937
DMR_chrA05_7197537_7198598	chrA05	7197537	7198598	154	0.0827898	0.186987	12.9416	19.7597	4.77e-26	hypo	-0.104197	1062
DMR_chrA05_7657377_7658068	chrA05	7657377	7658068	13	0.126761	0.312849	5.46154	13.7692	0.00227216	hypo	-0.186089	692
DMR_chrA05_778618_779344	chrA05	778618	779344	10	0.0769231	0.20339	5.2	11.8	0.0446964	hypo	-0.126467	727
DMR_chrA05_random_1506501_1506655	chrA05_random	1506501	1506655	14	0.103896	0.394958	11	8.5	1.78e-08	hypo	-0.291062	155
DMR_chrA05_random_1660675_1661671	chrA05_random	1660675	1661671	99	0.193182	0.0865724	8.88889	11.4343	3.74e-12	hyper	0.106609	997
DMR_chrA05_random_174810_175154	chrA05_random	174810	175154	55	0.013369	0.129902	6.8	7.41818	3.71e-11	hypo	-0.116533	345
DMR_chrA05_random_809508_809550	chrA05_random	809508	809550	12	0.0149254	0.122449	5.58333	8.16667	0.0156933	hypo	-0.107524	43
DMR_chrA06_10099924_10101022	chrA06	10099924	10101022	228	0.095418	0.206482	9.28509	12.0439	8.12e-27	hypo	-0.111064	1099
DMR_chrA06_12072544_12072793	chrA06	12072544	12072793	17	0.151515	0.32093	13.5882	12.6471	2.96e-05	hypo	-0.169415	250
DMR_chrA06_14268103_14268343	chrA06	14268103	14268343	43	0.123626	0.268702	8.46512	15.2326	3.54e-08	hypo	-0.145076	241
DMR_chrA06_15647074_15647234	chrA06	15647074	15647234	20	0.0873016	0.206667	6.3	7.5	0.00683983	hypo	-0.119365	161
DMR_chrA06_16101099_16101775	chrA06	16101099	16101775	33	0.0822511	0.18232	7	10.9697	0.000698072	hypo	-0.100069	677
DMR_chrA06_16239372_16240671	chrA06	16239372	16240671	66	0.106013	0.227709	9.57576	11.0455	2.4e-09	hypo	-0.121697	1300
DMR_chrA06_1761648_1761708	chrA06	1761648	1761708	14	0.0660377	0.463415	7.57143	5.85714	2.11e-10	hypo	-0.397377	61
DMR_chrA06_18157204_18157912	chrA06	18157204	18157912	49	0.137667	0.304428	10.6735	11.0612	5.96e-11	hypo	-0.166761	709
DMR_chrA06_20447657_20448614	chrA06	20447657	20448614	215	0.083924	0.190294	16.4047	17.0605	5.72e-40	hypo	-0.10637	958
DMR_chrA06_21094781_21095250	chrA06	21094781	21095250	50	0.106754	0.245455	9.18	13.2	2.6e-09	hypo	-0.138701	470
DMR_chrA06_22543045_22544142	chrA06	22543045	22544142	207	0.0436508	0.14485	12.1739	13.5072	1.2e-37	hypo	-0.101199	1098
DMR_chrA06_22942401_22942624	chrA06	22942401	22942624	66	0.0618182	0.200241	8.33333	12.5606	8.45e-14	hypo	-0.138423	224
DMR_chrA06_23250821_23251316	chrA06	23250821	23251316	61	0.062069	0.168519	7.13115	8.85246	3.21e-07	hypo	-0.10645	496
DMR_chrA06_2613219_2614193	chrA06	2613219	2614193	285	0.0976389	0.198317	19.7649	20.4351	1.11e-52	hypo	-0.100678	975
DMR_chrA06_3096148_3097244	chrA06	3096148	3097244	288	0.0930347	0.194894	21.2361	16.3194	3.77e-52	hypo	-0.101859	1097
DMR_chrA06_4012292_4013270	chrA06	4012292	4013270	32	0.0972222	0.262443	6.75	6.90625	6.36e-06	hypo	-0.165221	979
DMR_chrA06_6061158_6061844	chrA06	6061158	6061844	163	0.0892283	0.19401	15.2638	13.7239	1.83e-25	hypo	-0.104782	687
DMR_chrA06_6067580_6067612	chrA06	6067580	6067612	13	0.0151515	0.123077	5.07692	5	0.0170091	hypo	-0.107925	33
DMR_chrA06_6287311_6288303	chrA06	6287311	6288303	63	0.0997067	0.247682	10.8254	11.9841	1.18e-13	hypo	-0.147975	993
DMR_chrA06_6541811_6542230	chrA06	6541811	6542230	43	0.168831	0.437759	7.16279	11.2093	1.39e-15	hypo	-0.268928	420
DMR_chrA06_7365899_7367074	chrA06	7365899	7367074	112	0.180244	0.0633929	8.76786	10	7.41e-17	hyper	0.116852	1176
DMR_chrA06_8170331_8170577	chrA06	8170331	8170577	72	0.0584071	0.171512	7.84722	9.55556	3.37e-10	hypo	-0.113105	247
DMR_chrA06_9613768_9613986	chrA06	9613768	9613986	21	0.0698529	0.201299	12.9524	22	7.5e-07	hypo	-0.131446	219
DMR_chrA06_9626919_9628025	chrA06	9626919	9628025	59	0.0973684	0.201905	6.44068	8.89831	1.89e-05	hypo	-0.104536	1107
DMR_chrA06_random_1029758_1030845	chrA06_random	1029758	1030845	22	0.0347826	0.141243	5.22727	8.04545	0.00244474	hypo	-0.10646	1088
DMR_chrA06_random_1406097_1407089	chrA06_random	1406097	1407089	14	0.26	0.112821	7.14286	13.9286	0.00238336	hyper	0.147179	993
DMR_chrA06_random_282557_283638	chrA06_random	282557	283638	299	0.11561	0.239482	14.8696	15.7391	8.57e-55	hypo	-0.123872	1082
DMR_chrA06_random_939424_939615	chrA06_random	939424	939615	41	0.00560224	0.114286	8.70732	9.39024	3.77e-11	hypo	-0.108683	192
DMR_chrA06_random_978357_978857	chrA06_random	978357	978857	44	0.121771	0.250454	6.15909	12.5227	1.52e-05	hypo	-0.128683	501
DMR_chrA06_random_980759_981254	chrA06_random	980759	981254	49	0.12	0.242706	12.2449	15.3878	7.54e-09	hypo	-0.122706	496
DMR_chrA07_11729305_11729632	chrA07	11729305	11729632	143	0.190629	0.0892283	15.2238	17.3986	8.45e-24	hyper	0.101401	328
DMR_chrA07_13120700_13120947	chrA07	13120700	13120947	17	0.0333333	0.161905	7.05882	6.17647	0.00104934	hypo	-0.128571	248
DMR_chrA07_13513794_13514681	chrA07	13513794	13514681	32	0.0985401	0.218391	8.5625	8.15625	0.000199497	hypo	-0.119851	888
DMR_chrA07_13643638_13644368	chrA07	13643638	13644368	93	0.0884451	0.203343	7.53763	11.5806	2.94e-11	hypo	-0.114898	731
DMR_chrA07_14383257_14384235	chrA07	14383257	14384235	47	0.178689	0.0517799	12.9787	6.57447	2.24e-08	hyper	0.126909	979
DMR_chrA07_14430842_14430949	chrA07	14430842	14430949	14	0.165354	0.338129	9.07143	9.92857	0.00183971	hypo	-0.172775	108
DMR_chrA07_14569793_14569932	chrA07	14569793	14569932	10	0.0392157	0.42	5.1	5	3.06e-06	hypo	-0.380784	140
DMR_chrA07_14923080_14923206	chrA07	14923080	14923206	11	0.0361446	0.145455	7.54545	5	0.0264574	hypo	-0.10931	127
DMR_chrA07_16729083_16729257	chrA07	16729083	16729257	20	0.105413	0.215789	17.55	28.5	1.5e-05	hypo	-0.110376	175
DMR_chrA07_17597284_17597778	chrA07	17597284	17597778	54	0.0684932	0.182278	6.75926	7.31481	2.19e-06	hypo	-0.113785	495
DMR_chrA07_1842357_1843353	chrA07	1842357	1843353	248	0.0826446	0.187213	14.6371	12.2984	1.04e-36	hypo	-0.104568	997
DMR_chrA07_18474908_18475078	chrA07	18474908	18475078	14	0.157143	0.0526316	5	6.78571	0.0329692	hyper	0.104511	171
DMR_chrA07_19154366_19154989	chrA07	19154366	19154989	30	0.222222	0.102894	6.6	10.3667	0.00032227	hyper	0.119328	624
DMR_chrA07_22319333_22320226	chrA07	22319333	22320226	38	0.20082	0.0942249	6.42105	8.65789	0.000367511	hyper	0.106595	894
DMR_chrA07_22361614_22361835	chrA07	22361614	22361835	17	0.0720721	0.173469	6.52941	5.76471	0.0319409	hypo	-0.101397	222
DMR_chrA07_2502547_2502628	chrA07	2502547	2502628	22	0.232323	0.108108	13.5	8.40909	0.000665322	hyper	0.124215	82
DMR_chrA07_3525435_3527332	chrA07	3525435	3527332	344	0.156043	0.0557588	8.34593	16.6831	5.4e-50	hyper	0.100284	1898
DMR_chrA07_3973235_3974234	chrA07	3973235	3974234	357	0.0105142	0.114913	19.4482	21.6947	5.08e-170	hypo	-0.104399	1000
DMR_chrA07_4232393_4232829	chrA07	4232393	4232829	74	0.0554529	0.159309	7.31081	7.04054	4.46e-08	hypo	-0.103856	437
DMR_chrA07_4379989_4380135	chrA07	4379989	4380135	29	0.101523	0.212209	6.7931	11.8621	0.000883062	hypo	-0.110686	147
DMR_chrA07_4381569_4381899	chrA07	4381569	4381899	132	0.0523605	0.161303	8.82576	19.0682	7.17e-23	hypo	-0.108943	331
DMR_chrA07_4393834_4394534	chrA07	4393834	4394534	65	0.101322	0.205663	6.98462	10.3231	2.47e-06	hypo	-0.104342	701
DMR_chrA07_4619226_4620816	chrA07	4619226	4620816	319	0.190782	0.0891514	16.5956	17.511	1.22e-53	hyper	0.101631	1591
DMR_chrA07_4678898_4679964	chrA07	4678898	4679964	227	0.0687393	0.182551	15.4449	12.5727	6.18e-44	hypo	-0.113812	1067
DMR_chrA07_481735_482694	chrA07	481735	482694	150	0.0821582	0.188148	10.8733	16.0867	5.14e-22	hypo	-0.105989	960
DMR_chrA07_5142471_5143962	chrA07	5142471	5143962	192	0.0998343	0.21039	12.5729	16.1406	2.09e-29	hypo	-0.110556	1492
DMR_chrA07_5283977_5284287	chrA07	5283977	5284287	13	0.0957447	0.323171	7.23077	12.6154	3.28e-05	hypo	-0.227426	311
DMR_chrA07_5354036_5354087	chrA07	5354036	5354087	12	0.115789	0.378151	15.8333	19.8333	3.39e-10	hypo	-0.262362	52
DMR_chrA07_6223293_6223397	chrA07	6223293	6223397	32	0.105505	0.216146	20.4375	24	1.8e-08	hypo	-0.110641	105
DMR_chrA07_6313463_6314454	chrA07	6313463	6314454	264	0.0180659	0.119444	17.822	24.5455	1.9e-103	hypo	-0.101379	992
DMR_chrA07_7100844_7101843	chrA07	7100844	7101843	32	0.122605	0.256757	8.15625	9.25	6.45e-05	hypo	-0.134151	1000
DMR_chrA07_7355314_7356313	chrA07	7355314	7356313	171	0.105833	0.22067	12.4327	14.655	3.88e-26	hypo	-0.114838	1000
DMR_chrA07_7968496_7969379	chrA07	7968496	7969379	24	0.0136986	0.146953	9.125	11.625	3.1e-08	hypo	-0.133255	884
DMR_chrA07_8042261_8042810	chrA07	8042261	8042810	172	0.0751985	0.186486	12.4477	15.0581	7.69e-30	hypo	-0.111288	550
DMR_chrA07_8630203_8631300	chrA07	8630203	8631300	471	0.201535	0.0963815	18.5308	19.1868	6.93e-88	hyper	0.105154	1098
DMR_chrA07_random_1275806_1276793	chrA07_random	1275806	1276793	43	0.0756303	0.198664	8.30233	13.9302	1.4e-07	hypo	-0.123034	988
DMR_chrA07_random_1337013_1338003	chrA07_random	1337013	1338003	42	0.260194	0.0943396	12.2619	8.83333	2.51e-10	hyper	0.165855	991
DMR_chrA07_random_1793439_1794354	chrA07_random	1793439	1794354	39	0.0988701	0.205589	9.07692	12.8462	2.88e-05	hypo	-0.106719	916
DMR_chrA07_random_221534_222520	chrA07_random	221534	222520	146	0.0741774	0.189829	12.2808	15.6233	1.66e-27	hypo	-0.115652	987
DMR_chrA07_random_437242_438239	chrA07_random	437242	438239	364	0.086609	0.193116	20.967	18.8352	5.42e-78	hypo	-0.106507	998
DMR_chrA07_random_490055_490262	chrA07_random	490055	490262	34	0.0134529	0.117347	6.55882	17.2941	2.54e-07	hypo	-0.103894	208
DMR_chrA07_random_528534_529617	chrA07_random	528534	529617	65	0.0935335	0.1991	13.3231	13.6769	3.88e-10	hypo	-0.105567	1084
DMR_chrA08_10730470_10731568	chrA08	10730470	10731568	289	0.157277	0.0544368	18.8547	21.9931	7.82e-77	hyper	0.10284	1099
DMR_chrA08_10992749_10994144	chrA08	10992749	10994144	53	0.0297767	0.153061	7.60377	9.24528	1.11e-10	hypo	-0.123285	1396
DMR_chrA08_1109376_1109535	chrA08	1109376	1109535	46	0.132404	0.265789	6.23913	8.26087	2.17e-05	hypo	-0.133385	160
DMR_chrA08_11281111_11281324	chrA08	11281111	11281324	33	0.0727273	0.180095	5	6.39394	0.00218231	hypo	-0.107368	214
DMR_chrA08_11913048_11914453	chrA08	11913048	11914453	154	0.0901468	0.197311	9.29221	14.974	1.82e-19	hypo	-0.107165	1406
DMR_chrA08_12818720_12818791	chrA08	12818720	12818791	14	0.115385	0.234043	9.28571	6.71429	0.0277036	hypo	-0.118658	72
DMR_chrA08_12905895_12906891	chrA08	12905895	12906891	265	0.0929803	0.204747	18.3849	19.5547	1.11e-56	hypo	-0.111767	997
DMR_chrA08_13687463_13687839	chrA08	13687463	13687839	45	0.0572034	0.175	10.4889	14.2222	1.39e-09	hypo	-0.117797	377
DMR_chrA08_14107075_14107150	chrA08	14107075	14107150	12	0.0894309	0.202703	10.25	12.3333	0.0105645	hypo	-0.113272	76
DMR_chrA08_15297863_15298111	chrA08	15297863	15298111	43	0.110749	0.222727	7.13953	10.2326	6.17e-05	hypo	-0.111978	249
DMR_chrA08_16651056_16652055	chrA08	16651056	16652055	134	0.0935614	0.208877	14.8358	17.1493	5.17e-26	hypo	-0.115316	1000
DMR_chrA08_1776425_1777606	chrA08	1776425	1777606	56	0.0426009	0.165425	7.96429	11.9821	3.96e-11	hypo	-0.122824	1182
DMR_chrA08_1839249_1839909	chrA08	1839249	1839909	57	0.0440098	0.153724	7.17544	11.0702	8.05e-09	hypo	-0.109714	661
DMR_chrA08_2119215_2120104	chrA08	2119215	2120104	50	0.0954693	0.2134	12.36	16.12	1.25e-09	hypo	-0.11793	890
DMR_chrA08_2575167_2576158	chrA08	2575167	2576158	16	0.0592593	0.178571	8.4375	8.75	0.00269094	hypo	-0.119312	992
DMR_chrA08_5322348_5322527	chrA08	5322348	5322527	19	0.12381	0.305344	5.52632	13.7895	0.000195431	hypo	-0.181534	180
DMR_chrA08_5568759_5569269	chrA08	5568759	5569269	38	0.078125	0.210375	6.73684	9.13158	6.7e-06	hypo	-0.13225	511
DMR_chrA08_5990234_5991288	chrA08	5990234	5991288	65	0.0529412	0.153179	7.84615	10.6462	1.59e-08	hypo	-0.100238	1055
DMR_chrA08_7141959_7142953	chrA08	7141959	7142953	287	0.203555	0.0991559	26.8571	29.3066	8.73e-78	hyper	0.104399	995
DMR_chrA08_7559124_7559793	chrA08	7559124	7559793	21	0.167939	0.0432099	6.2381	7.71429	0.00059248	hyper	0.124729	670
DMR_chrA08_7713392_7714089	chrA08	7713392	7714089	17	0.141304	0.293194	5.41176	11.2353	0.00503176	hypo	-0.151889	698
DMR_chrA08_8271171_8271681	chrA08	8271171	8271681	71	0.0869565	0.243478	13.2817	14.5775	3.14e-21	hypo	-0.156522	511
DMR_chrA08_random_1212285_1212510	chrA08_random	1212285	1212510	15	0.0625	0.169643	5.33333	7.46667	0.028405	hypo	-0.107143	226
DMR_chrA08_random_1287302_1288276	chrA08_random	1287302	1288276	210	0.0832295	0.18335	19.1095	14.1286	3.62e-35	hypo	-0.100121	975
DMR_chrA08_random_1483566_1484561	chrA08_random	1483566	1484561	39	0.12426	0.250871	8.66667	7.35897	4.78e-05	hypo	-0.126611	996
DMR_chrA08_random_1508767_1509843	chrA08_random	1508767	1509843	41	0.113323	0.233786	15.9268	16.1707	7.25e-09	hypo	-0.120463	1077
DMR_chrA08_random_177382_178480	chrA08_random	177382	178480	196	0.230688	0.0924343	14.5306	16.1173	2.49e-49	hyper	0.138254	1099
DMR_chrA08_random_1886356_1886479	chrA08_random	1886356	1886479	27	0.139053	0.280922	12.5185	17.6667	1.42e-06	hypo	-0.141869	124
DMR_chrA09_10119210_10120014	chrA09	10119210	10120014	110	0.0498462	0.17	14.7727	14.5455	7.08e-29	hypo	-0.120154	805
DMR_chrA09_11271227_11271353	chrA09	11271227	11271353	38	0.180258	0.371917	12.2632	13.8684	1.46e-11	hypo	-0.191659	127
DMR_chrA09_11316589_11316727	chrA09	11316589	11316727	27	0.548148	0.191011	5	6.59259	5.08e-11	hyper	0.357137	139
DMR_chrA09_12004399_12005388	chrA09	12004399	12005388	62	0.106157	0.222411	7.59677	9.5	4.53e-07	hypo	-0.116254	990
DMR_chrA09_12186824_12187077	chrA09	12186824	12187077	31	0.0645161	0.178082	9	7.06452	0.000102838	hypo	-0.113566	254
DMR_chrA09_12192445_12193519	chrA09	12192445	12193519	39	0.0900735	0.192623	13.9487	18.7692	2.87e-07	hypo	-0.102549	1075
DMR_chrA09_13658149_13658222	chrA09	13658149	13658222	13	0.184615	0.0113636	5	6.76923	0.000154955	hyper	0.173252	74
DMR_chrA09_13700823_13701799	chrA09	13700823	13701799	56	0.0877193	0.199438	9.16071	12.7143	5.17e-08	hypo	-0.111719	977
DMR_chrA09_14069355_14069493	chrA09	14069355	14069493	13	0.320755	0.123077	8.15385	10	0.000358404	hyper	0.197678	139
DMR_chrA09_15757343_15757486	chrA09	15757343	15757486	16	0.160305	0.0515464	8.1875	6.0625	0.0112626	hyper	0.108759	144
DMR_chrA09_15978086_15979081	chrA09	15978086	15979081	51	0.0995025	0.201605	11.8235	19.549	4.3e-08	hypo	-0.102102	996
DMR_chrA09_16056145_16056362	chrA09	16056145	16056362	52	0.0395349	0.139559	8.26923	18.3269	3.69e-09	hypo	-0.100024	218
DMR_chrA09_17559463_17560539	chrA09	17559463	17560539	67	0.295666	0.131737	9.64179	7.47761	2.13e-11	hyper	0.163929	1077
DMR_chrA09_19144751_19146049	chrA09	19144751	19146049	273	0.180186	0.0595933	16.1209	20.7143	1.44e-80	hyper	0.120593	1299
DMR_chrA09_20554948_20555425	chrA09	20554948	20555425	49	0.108844	0.230769	6	9.28571	1.86e-05	hypo	-0.121926	478
DMR_chrA09_20594963_20596048	chrA09	20594963	20596048	43	0.0833333	0.211443	5.5814	9.34884	1.41e-05	hypo	-0.128109	1086
DMR_chrA09_2145285_2146422	chrA09	2145285	2146422	48	0.0614525	0.178046	11.1875	15.5625	2.41e-10	hypo	-0.116593	1138
DMR_chrA09_21461757_21461844	chrA09	21461757	21461844	19	0.193182	0.0508475	9.26316	12.4211	1.1e-05	hyper	0.142334	88
DMR_chrA09_24033841_24034825	chrA09	24033841	24034825	88	0.0932421	0.195167	13.2841	12.2273	5.23e-12	hypo	-0.101925	985
DMR_chrA09_24585984_24586629	chrA09	24585984	24586629	16	0.184783	0.0666667	5.75	8.4375	0.00976652	hyper	0.118116	646
DMR_chrA09_24593079_24593473	chrA09	24593079	24593473	12	0.112903	0	5.16667	6	0.00374689	hyper	0.112903	395
DMR_chrA09_25672493_25673489	chrA09	25672493	25673489	34	0.129496	0.260638	8.17647	11.0588	3.55e-05	hypo	-0.131142	997
DMR_chrA09_25797715_25798266	chrA09	25797715	25798266	96	0.0678733	0.177695	11.5104	19.5208	1.77e-18	hypo	-0.109821	552
DMR_chrA09_26449363_26449428	chrA09	26449363	26449428	26	0.142241	0.389744	8.92308	7.5	7.98e-09	hypo	-0.247502	66
DMR_chrA09_27182411_27183070	chrA09	27182411	27183070	82	0.215324	0.0755467	9.23171	12.2683	2.96e-17	hyper	0.139777	660
DMR_chrA09_27407843_27408838	chrA09	27407843	27408838	184	0.0868471	0.187095	17.2717	16.7609	2.41e-31	hypo	-0.100248	996
DMR_chrA09_29143204_29143253	chrA09	29143204	29143253	16	0.268456	0.775	9.3125	5	1.2e-13	hypo	-0.506544	50
DMR_chrA09_29179630_29180177	chrA09	29179630	29180177	23	0.0467836	0.150224	14.8696	19.3913	1.85e-06	hypo	-0.103441	548
DMR_chrA09_30169290_30170985	chrA09	30169290	30170985	232	0.0477662	0.150515	15.3405	14.2328	5.14e-48	hypo	-0.102749	1696
DMR_chrA09_33844687_33845510	chrA09	33844687	33845510	51	0.0549618	0.177474	12.8431	11.4902	6.21e-12	hypo	-0.122513	824
DMR_chrA09_5282965_5283963	chrA09	5282965	5283963	62	0.0987461	0.206522	10.2903	10.3871	7.07e-08	hypo	-0.107776	999
DMR_chrA09_5549072_5549144	chrA09	5549072	5549144	29	0.0655738	0.171694	10.5172	14.8621	1.63e-05	hypo	-0.10612	73
DMR_chrA09_6157674_6158153	chrA09	6157674	6158153	73	0.108844	0.241275	10.0685	9.0274	6.12e-11	hypo	-0.132431	480
DMR_chrA09_63049_64030	chrA09	63049	64030	116	0.11215	0.230716	11.069	12.5172	1.88e-16	hypo	-0.118567	982
DMR_chrA09_7397844_7398262	chrA09	7397844	7398262	62	0.0710059	0.178894	10.9032	16.0484	8.51e-11	hypo	-0.107889	419
DMR_chrA09_7626297_7627277	chrA09	7626297	7627277	14	0.100457	0.203883	15.6429	14.7143	0.00411382	hypo	-0.103427	981
DMR_chrA09_8080893_8081345	chrA09	8080893	8081345	11	0.0779221	0.278481	7	7.18182	0.00145722	hypo	-0.200559	453
DMR_chrA09_8787780_8787868	chrA09	8787780	8787868	13	0.168317	0.0650888	7.76923	13	0.0120477	hyper	0.103228	89
DMR_chrA09_8842358_8843122	chrA09	8842358	8843122	47	0.139456	0.289326	6.25532	7.57447	4.54e-06	hypo	-0.14987	765
DMR_chrA09_977216_978336	chrA09	977216	978336	24	0.0675241	0.213178	12.9583	10.75	4.4e-07	hypo	-0.145654	1121
DMR_chrA09_random_1272509_1272699	chrA09_random	1272509	1272699	33	0.0568475	0.176623	11.7273	11.6667	1.58e-07	hypo	-0.119776	191
DMR_chrA09_random_1495489_1496580	chrA09_random	1495489	1496580	161	0.0830055	0.244614	15.7888	13.8385	2e-53	hypo	-0.161608	1092
DMR_chrA09_random_891056_891206	chrA09_random	891056	891206	15	0.128205	0.0265487	5.2	7.53333	0.00813429	hyper	0.101656	151
DMR_chrA10_11500654_11501018	chrA10	11500654	11501018	74	0.252159	0.114525	7.82432	9.67568	1.19e-10	hyper	0.137634	365
DMR_chrA10_11691954_11692868	chrA10	11691954	11692868	14	0.180328	0.0546875	8.71429	9.14286	0.00258474	hyper	0.12564	915
DMR_chrA10_14466872_14467353	chrA10	14466872	14467353	35	0.0704225	0.183453	6.08571	7.94286	0.000268811	hypo	-0.113031	482
DMR_chrA10_14615724_14615964	chrA10	14615724	14615964	22	0.131579	0.284038	10.3636	19.3636	6.71e-06	hypo	-0.152459	241
DMR_chrA10_16215521_16215597	chrA10	16215521	16215597	11	0.165138	0.4	9.90909	5	0.00178741	hypo	-0.234862	77
DMR_chrA10_4326196_4327244	chrA10	4326196	4327244	51	0.0981912	0.21063	7.58824	9.96078	6.07e-06	hypo	-0.112439	1049
DMR_chrA10_5513663_5514758	chrA10	5513663	5514758	49	0.103704	0.268022	8.26531	11.0408	1.35e-10	hypo	-0.164318	1096
DMR_chrA10_651091_651917	chrA10	651091	651917	20	0.135135	0.280193	5.55	10.35	0.00326312	hypo	-0.145058	827
DMR_chrA10_703706_704704	chrA10	703706	704704	274	0.112996	0.230588	15.2774	20.1642	1.95e-52	hypo	-0.117593	999
DMR_chrA10_8307326_8307935	chrA10	8307326	8307935	68	0.123783	0.307009	10.5735	14.8971	7.03e-20	hypo	-0.183226	610
DMR_chrA10_8680932_8681413	chrA10	8680932	8681413	29	0.0803571	0.209821	7.72414	7.72414	0.000141284	hypo	-0.129464	482
DMR_chrA10_8746928_8747202	chrA10	8746928	8747202	18	0.114035	0.265487	6.33333	6.27778	0.00398062	hypo	-0.151452	275
DMR_chrA10_8961882_8962557	chrA10	8961882	8962557	28	0.149321	0.34384	7.89286	12.4643	2.19e-07	hypo	-0.194518	676
DMR_chrA10_9051562_9052546	chrA10	9051562	9052546	43	0.165254	0.331349	5.48837	11.7209	1.76e-06	hypo	-0.166095	985
DMR_chrA10_9614623_9614905	chrA10	9614623	9614905	12	0.0483871	0.220472	5.16667	10.5833	0.00282738	hypo	-0.172085	283
DMR_chrA10_9680933_9681032	chrA10	9680933	9681032	14	0.148148	0.316568	17.3571	24.1429	2.51e-06	hypo	-0.16842	100
DMR_chrA10_9969044_9970340	chrA10	9969044	9970340	38	0.0651341	0.232687	6.86842	9.5	9.8e-09	hypo	-0.167553	1297
DMR_chrA10_random_1483932_1484057	chrA10_random	1483932	1484057	23	0.2	0.782609	5	5	2.83e-19	hypo	-0.582609	126
DMR_chrA10_random_1887963_1888374	chrA10_random	1887963	1888374	39	0.056872	0.179012	5.41026	12.4615	9.35e-06	hypo	-0.12214	412
DMR_chrA10_random_273169_274352	chrA10_random	273169	274352	114	0.134396	0.296778	11.5526	16.8772	2.46e-28	hypo	-0.162381	1184
DMR_chrA10_random_507259_508343	chrA10_random	507259	508343	61	0.0923077	0.194564	8.52459	11.459	6.57e-07	hypo	-0.102256	1085
DMR_chrA10_random_993362_994342	chrA10_random	993362	994342	115	0.111111	0.224263	9.70435	15.6261	3.31e-15	hypo	-0.113152	981
DMR_chrAnn_random_10518315_10519312	chrAnn_random	10518315	10519312	58	0.113597	0.255639	10.0172	11.4655	1.21e-10	hypo	-0.142042	998
DMR_chrAnn_random_10830529_10830606	chrAnn_random	10830529	10830606	16	0.20122	0.0958084	10.25	20.875	0.00167612	hyper	0.105411	78
DMR_chrAnn_random_14956743_14957734	chrAnn_random	14956743	14957734	66	0.0761015	0.1974	11.3485	12.8182	1.36e-12	hypo	-0.121298	992
DMR_chrAnn_random_16906410_16907152	chrAnn_random	16906410	16907152	10	0	0.118644	5	5.9	0.0148014	hypo	-0.118644	743
DMR_chrAnn_random_17867609_17868081	chrAnn_random	17867609	17868081	122	0.135838	0.277311	14.1803	14.6311	2.59e-25	hypo	-0.141473	473
DMR_chrAnn_random_17914987_17915806	chrAnn_random	17914987	17915806	35	0.210526	0.0896226	5.97143	12.1143	4.41e-05	hyper	0.120904	820
DMR_chrAnn_random_18744497_18744615	chrAnn_random	18744497	18744615	19	0.0885417	0.194444	10.1053	11.3684	0.00286651	hypo	-0.105903	119
DMR_chrAnn_random_21177504_21178498	chrAnn_random	21177504	21178498	299	0.111201	0.223229	16.5418	20.301	1.14e-55	hypo	-0.112028	995
DMR_chrAnn_random_21630964_21632155	chrAnn_random	21630964	21632155	37	0.289593	0.122283	5.97297	9.94595	6.64e-07	hyper	0.16731	1192
DMR_chrAnn_random_21881470_21881518	chrAnn_random	21881470	21881518	14	0.15625	0.0486111	9.14286	10.2857	0.00392975	hyper	0.107639	49
DMR_chrAnn_random_23642354_23642715	chrAnn_random	23642354	23642715	37	0.0810811	0.202765	10	17.5946	1.17e-07	hypo	-0.121684	362
DMR_chrAnn_random_24075100_24075550	chrAnn_random	24075100	24075550	14	0.240506	0.0410959	5.64286	5.21429	0.000424057	hyper	0.19941	451
DMR_chrAnn_random_30236167_30237365	chrAnn_random	30236167	30237365	87	0.0894886	0.198953	8.09195	10.977	3.75e-10	hypo	-0.109464	1199
DMR_chrAnn_random_30706837_30707005	chrAnn_random	30706837	30707005	29	0.135484	0.0283019	5.34483	7.31034	0.000155424	hyper	0.107182	169
DMR_chrAnn_random_31867879_31868706	chrAnn_random	31867879	31868706	95	0.17121	0.349254	12.3579	21.1579	3.92e-28	hypo	-0.178044	828
DMR_chrAnn_random_31915633_31915710	chrAnn_random	31915633	31915710	12	0.135135	0.0143885	6.16667	11.5833	0.000564297	hyper	0.120747	78
DMR_chrAnn_random_32821962_32822058	chrAnn_random	32821962	32822058	15	0.102273	0.218487	5.86667	7.93333	0.0381122	hypo	-0.116215	97
DMR_chrAnn_random_33265191_33266186	chrAnn_random	33265191	33266186	30	0.201493	0.0841121	8.93333	7.13333	0.000294407	hyper	0.11738	996
DMR_chrAnn_random_34321875_34322799	chrAnn_random	34321875	34322799	104	0.0905125	0.193836	8.81731	14.0385	3.73e-12	hypo	-0.103323	925
DMR_chrAnn_random_34331414_34332611	chrAnn_random	34331414	34332611	289	0.076009	0.176678	16.8893	18.6644	7.28e-54	hypo	-0.100669	1198
DMR_chrAnn_random_34835007_34835233	chrAnn_random	34835007	34835233	31	0.0678571	0.168279	9.03226	16.6774	4.49e-05	hypo	-0.100421	227
DMR_chrAnn_random_36263080_36264075	chrAnn_random	36263080	36264075	170	0.0794355	0.183871	14.5882	12.7647	1.96e-26	hypo	-0.104435	996
DMR_chrAnn_random_36885471_36886452	chrAnn_random	36885471	36886452	58	0.111828	0.244713	8.01724	11.4138	1.36e-08	hypo	-0.132885	982
DMR_chrAnn_random_37106515_37107283	chrAnn_random	37106515	37107283	38	0.0944056	0.205195	7.52632	10.1316	0.000102729	hypo	-0.110789	769
DMR_chrAnn_random_38274411_38274916	chrAnn_random	38274411	38274916	32	0.157676	0.361702	7.53125	10.2812	5.03e-08	hypo	-0.204026	506
DMR_chrAnn_random_38648174_38648540	chrAnn_random	38648174	38648540	25	0.0806452	0.232558	7.44	13.76	8.63e-06	hypo	-0.151913	367
DMR_chrAnn_random_39186636_39187626	chrAnn_random	39186636	39187626	61	0.188235	0.0834725	6.96721	9.81967	9.51e-07	hyper	0.104763	991
DMR_chrAnn_random_39708718_39709711	chrAnn_random	39708718	39709711	15	0.126126	0.284672	7.4	9.13333	0.0029125	hypo	-0.158545	994
DMR_chrAnn_random_41628694_41629469	chrAnn_random	41628694	41629469	144	0.0848256	0.185349	14.7361	14.125	1.09e-21	hypo	-0.100523	776
DMR_chrAnn_random_42182292_42182452	chrAnn_random	42182292	42182452	17	0.101852	0.295699	12.7059	10.9412	9.56e-07	hypo	-0.193847	161
DMR_chrAnn_random_42384321_42385101	chrAnn_random	42384321	42385101	39	0.208633	0.101246	7.12821	16.4615	2.13e-05	hyper	0.107387	781
DMR_chrAnn_random_42478101_42478314	chrAnn_random	42478101	42478314	17	0.0829694	0.201005	13.4706	11.7059	0.000642513	hypo	-0.118036	214
DMR_chrAnn_random_42715630_42716886	chrAnn_random	42715630	42716886	334	0.2126	0.0998726	38.0659	42.2994	1.08e-145	hyper	0.112728	1257
DMR_chrAnn_random_42998039_42998209	chrAnn_random	42998039	42998209	12	0.153846	0.347458	5.41667	9.83333	0.00571241	hypo	-0.193611	171
DMR_chrAnn_random_43342898_43344188	chrAnn_random	43342898	43344188	247	0.017231	0.130625	13.3927	12.9555	1.1e-76	hypo	-0.113394	1291
DMR_chrAnn_random_45534031_45534933	chrAnn_random	45534031	45534933	63	0.115776	0.255567	12.4762	14.9683	1.12e-13	hypo	-0.139791	903
DMR_chrAnn_random_46143075_46143118	chrAnn_random	46143075	46143118	16	0.2	0.535714	5	7	2.77e-06	hypo	-0.335714	44
DMR_chrAnn_random_46296840_46297716	chrAnn_random	46296840	46297716	66	0.128788	0.283073	10	10.6515	1.6e-12	hypo	-0.154285	877
DMR_chrAnn_random_47218210_47218835	chrAnn_random	47218210	47218835	50	0.201401	0.0962099	11.42	6.86	2.62e-05	hyper	0.105191	626
DMR_chrAnn_random_48178854_48179953	chrAnn_random	48178854	48179953	379	0.0839833	0.195333	18.9446	19.5594	1.6e-85	hypo	-0.111349	1100
DMR_chrAnn_random_48187785_48188935	chrAnn_random	48187785	48188935	62	0.0748663	0.179024	6.03226	8.91935	3.91e-06	hypo	-0.104157	1151
DMR_chrAnn_random_6786345_6786881	chrAnn_random	6786345	6786881	33	0.135458	0.301205	7.60606	7.54545	7.69e-06	hypo	-0.165747	537
DMR_chrAnn_random_7174392_7175386	chrAnn_random	7174392	7175386	21	0.316456	0.147208	7.52381	9.38095	0.000179114	hyper	0.169248	995
DMR_chrAnn_random_9041454_9042465	chrAnn_random	9041454	9042465	155	0.245574	0.103019	11.2968	17.0968	8.74e-36	hyper	0.142555	1012
DMR_chrC01_11309772_11310758	chrC01	11309772	11310758	81	0.0955882	0.195827	6.71605	7.69136	1.49e-06	hypo	-0.100238	987
DMR_chrC01_12570207_12571206	chrC01	12570207	12571206	279	0.117882	0.236742	19.7634	18.7885	1.6e-59	hypo	-0.11886	1000
DMR_chrC01_14644551_14645519	chrC01	14644551	14645519	73	0.0983264	0.200935	6.54795	8.79452	2.83e-06	hypo	-0.102608	969
DMR_chrC01_1492800_1492859	chrC01	1492800	1492859	17	0.0758621	0.352941	8.52941	8	9.43e-09	hypo	-0.277079	60
DMR_chrC01_17322012_17322195	chrC01	17322012	17322195	38	0.0864198	0.22237	6.39474	19.7632	7.61e-07	hypo	-0.13595	184
DMR_chrC01_17327861_17327909	chrC01	17327861	17327909	10	0	0.258621	5	5.8	3.65e-05	hypo	-0.258621	49
DMR_chrC01_18917385_18918465	chrC01	18917385	18918465	34	0.0847458	0.254473	8.67647	14.7941	9.03e-10	hypo	-0.169727	1081
DMR_chrC01_21162612_21162763	chrC01	21162612	21162763	23	0.0245902	0.127551	5.30435	8.52174	0.00103531	hypo	-0.102961	152
DMR_chrC01_26526866_26526940	chrC01	26526866	26526940	21	0.0320513	0.136585	7.42857	9.7619	0.000680628	hypo	-0.104534	75
DMR_chrC01_28082314_28082944	chrC01	28082314	28082944	28	0.087963	0.192308	7.71429	6.5	0.00310414	hypo	-0.104345	631
DMR_chrC01_28682924_28684097	chrC01	28682924	28684097	25	0.136842	0.336842	7.6	15.2	2.53e-07	hypo	-0.2	1174
DMR_chrC01_28708817_28709810	chrC01	28708817	28709810	222	0.123988	0.0237654	16.1306	14.5946	3.06e-60	hyper	0.100222	994
DMR_chrC01_28710019_28710214	chrC01	28710019	28710214	61	0.242833	0.118833	19.4426	23.5902	1.23e-16	hyper	0.124001	196
DMR_chrC01_28778968_28779572	chrC01	28778968	28779572	22	0.116279	0.232673	5.86364	9.18182	0.00909697	hypo	-0.116394	605
DMR_chrC01_29098647_29099642	chrC01	29098647	29099642	144	0.0931315	0.196269	11.9306	17.125	1.32e-20	hypo	-0.103138	996
DMR_chrC01_30133303_30134146	chrC01	30133303	30134146	152	0.110557	0.237716	7.91447	9.90789	4.76e-18	hypo	-0.127159	844
DMR_chrC01_31908140_31908786	chrC01	31908140	31908786	20	0.284672	0.141176	6.85	8.5	0.00267852	hyper	0.143495	647
DMR_chrC01_31934234_31935223	chrC01	31934234	31935223	53	0.181818	0.073922	6.64151	9.18868	2.65e-06	hyper	0.107896	990
DMR_chrC01_31986673_31987272	chrC01	31986673	31987272	34	0.0597015	0.206349	5.91176	5.55882	1.79e-05	hypo	-0.146648	600
DMR_chrC01_32340479_32341245	chrC01	32340479	32341245	53	0.120219	0.248634	6.90566	6.90566	9.94e-06	hypo	-0.128415	767
DMR_chrC01_3252884_3253038	chrC01	3252884	3253038	50	0.0666667	0.199612	11.4	10.32	6.19e-11	hypo	-0.132946	155
DMR_chrC01_34706206_34706783	chrC01	34706206	34706783	38	0.0772727	0.177606	5.78947	6.81579	0.00111582	hypo	-0.100333	578
DMR_chrC01_35062119_35063090	chrC01	35062119	35063090	75	0.0509383	0.155989	9.94667	9.57333	2.32e-11	hypo	-0.105051	972
DMR_chrC01_35952768_35953745	chrC01	35952768	35953745	16	0.0833333	0.226415	6.75	6.625	0.00434669	hypo	-0.143082	978
DMR_chrC01_435108_436048	chrC01	435108	436048	18	0.156425	0.356643	9.94444	7.94444	4.6e-05	hypo	-0.200219	941
DMR_chrC01_5333248_5334246	chrC01	5333248	5334246	39	0.0718954	0.176991	7.84615	11.5897	2.06e-05	hypo	-0.105096	999
DMR_chrC01_6318039_6318702	chrC01	6318039	6318702	10	0.25	0.103448	5.2	5.8	0.0478158	hyper	0.146552	664
DMR_chrC01_7107066_7108060	chrC01	7107066	7108060	29	0.127451	0.311688	7.03448	5.31034	3.51e-05	hypo	-0.184237	995
DMR_chrC01_7613535_7613605	chrC01	7613535	7613605	11	0.0229885	0.135922	7.90909	9.36364	0.00704661	hypo	-0.112934	71
DMR_chrC01_9454926_9455925	chrC01	9454926	9455925	40	0.11236	0.295082	6.675	10.675	8.39e-09	hypo	-0.182722	1000
DMR_chrC01_random_2921328_2922317	chrC01_random	2921328	2922317	62	0.0612813	0.173387	11.5806	16	1.17e-12	hypo	-0.112106	990
DMR_chrC01_random_294660_295641	chrC01_random	294660	295641	252	0.100657	0.2035	18.7262	17.6865	1.52e-43	hypo	-0.102843	982
DMR_chrC01_random_3356804_3357112	chrC01_random	3356804	3357112	15	0.0126582	0.168539	5.26667	5.93333	0.000401092	hypo	-0.155881	309
DMR_chrC01_random_3357050_3357112	chrC01_random	3357050	3357112	11	0.0172414	0.230769	5.27273	5.90909	0.000310357	hypo	-0.213528	63
DMR_chrC01_random_3649899_3650021	chrC01_random	3649899	3650021	19	0.0218978	0.136842	7.21053	10	0.000246108	hypo	-0.114944	123
DMR_chrC01_random_495908_496361	chrC01_random	495908	496361	55	0.0821622	0.186047	16.8182	21.1091	4.44e-12	hypo	-0.103884	454
DMR_chrC01_random_895900_896997	chrC01_random	895900	896997	52	0.0947712	0.200405	5.88462	9.5	6.42e-05	hypo	-0.105634	1098
DMR_chrC01_random_976781_976980	chrC01_random	976781	976980	29	0.208092	0.0946746	5.96552	5.82759	0.00404606	hyper	0.113418	200
DMR_chrC02_1481292_1481419	chrC02	1481292	1481419	14	0.0721649	0.197674	6.92857	6.14286	0.0153555	hypo	-0.125509	128
DMR_chrC02_14852660_14853542	chrC02	14852660	14853542	63	0.121901	0.250951	7.68254	8.34921	1.44e-07	hypo	-0.12905	883
DMR_chrC02_15894731_15894798	chrC02	15894731	15894798	10	0.137931	0	5.8	5.4	0.00621939	hyper	0.137931	68
DMR_chrC02_16316641_16316852	chrC02	16316641	16316852	21	0.0388889	0.156463	8.57143	7	0.000364641	hypo	-0.117574	212
DMR_chrC02_1855084_1856080	chrC02	1855084	1856080	73	0.0334395	0.137982	8.60274	9.23288	6.68e-12	hypo	-0.104543	997
DMR_chrC02_19903623_19904106	chrC02	19903623	19904106	97	0.0517711	0.155685	11.3505	15.9588	3.86e-18	hypo	-0.103914	484
DMR_chrC02_20732168_20733162	chrC02	20732168	20733162	90	0.0938567	0.206266	6.51111	8.51111	1.21e-08	hypo	-0.11241	995
DMR_chrC02_21038025_21038057	chrC02	21038025	21038057	11	0.204545	0.465116	8	7.81818	0.000366434	hypo	-0.260571	33
DMR_chrC02_21848033_21849128	chrC02	21848033	21849128	108	0.0623932	0.213362	10.8333	17.1852	5.28e-32	hypo	-0.150969	1096
DMR_chrC02_23618699_23619454	chrC02	23618699	23619454	71	0.108156	0.239003	7.94366	9.60563	1.4e-09	hypo	-0.130847	756
DMR_chrC02_25751807_25752330	chrC02	25751807	25752330	14	0.485714	0.242718	5	7.35714	0.00112543	hyper	0.242996	524
DMR_chrC02_32596002_32596998	chrC02	32596002	32596998	25	0.054878	0.166667	6.56	9.36	0.000860678	hypo	-0.111789	997
DMR_chrC02_33264953_33265943	chrC02	33264953	33265943	136	0.0968367	0.221793	11.3897	17.1397	2.58e-25	hypo	-0.124957	991
DMR_chrC02_33534314_33535298	chrC02	33534314	33535298	122	0.0856611	0.186473	13.2049	16.9672	1.04e-18	hypo	-0.100812	985
DMR_chrC02_35693572_35694769	chrC02	35693572	35694769	36	0.109453	0.286885	5.58333	10.1667	5.95e-07	hypo	-0.177433	1198
DMR_chrC02_36252467_36252711	chrC02	36252467	36252711	19	0.0686275	0.171717	10.7368	10.4211	0.00186884	hypo	-0.10309	245
DMR_chrC02_36763778_36764545	chrC02	36763778	36764545	24	0.0474308	0.149171	10.5417	15.0833	5.37e-05	hypo	-0.10174	768
DMR_chrC02_37174379_37175362	chrC02	37174379	37175362	124	0.0925414	0.211448	11.6774	11.9758	1.72e-19	hypo	-0.118906	984
DMR_chrC02_37884671_37885661	chrC02	37884671	37885661	85	0.0990629	0.207595	8.78824	9.29412	3.57e-09	hypo	-0.108532	991
DMR_chrC02_38392467_38393423	chrC02	38392467	38393423	90	0.220357	0.103194	10.5889	9.04444	2.8e-11	hyper	0.117163	957
DMR_chrC02_38987742_38988349	chrC02	38987742	38988349	27	0.095057	0.230284	9.74074	11.7407	1.23e-05	hypo	-0.135227	608
DMR_chrC02_39237335_39237610	chrC02	39237335	39237610	20	0.0874525	0.18932	13.15	10.3	0.00149512	hypo	-0.101868	276
DMR_chrC02_44226998_44227992	chrC02	44226998	44227992	193	0.221391	0.100498	11.772	16.6528	2.66e-34	hyper	0.120893	995
DMR_chrC02_44537844_44538838	chrC02	44537844	44538838	12	0.236111	0.110092	6	9.08333	0.037045	hyper	0.126019	995
DMR_chrC02_45897539_45898510	chrC02	45897539	45898510	17	0.0779221	0.2	13.5882	11.4706	0.000300642	hypo	-0.122078	972
DMR_chrC02_5585034_5586086	chrC02	5585034	5586086	35	0.118483	0.27933	6.02857	10.2286	5.46e-06	hypo	-0.160846	1053
DMR_chrC02_7579456_7579896	chrC02	7579456	7579896	36	0.08	0.181058	7.63889	9.97222	0.000269873	hypo	-0.101058	441
DMR_chrC02_9180292_9181062	chrC02	9180292	9181062	105	0.0950626	0.198702	12.9238	11.7429	6.04e-14	hypo	-0.10364	771
DMR_chrC02_9244744_9245001	chrC02	9244744	9245001	27	0.0699301	0.173333	5.2963	8.33333	0.00440122	hypo	-0.103403	258
DMR_chrC02_9882762_9883698	chrC02	9882762	9883698	174	0.0884921	0.191172	14.4828	18.8793	4.9e-29	hypo	-0.10268	937
DMR_chrC02_9887120_9887781	chrC02	9887120	9887781	11	0.0357143	0.268657	5.09091	6.09091	0.000417054	hypo	-0.232942	662
DMR_chrC02_random_1293689_1294681	chrC02_random	1293689	1294681	311	0.0925656	0.200743	17.6463	16.4502	5.89e-57	hypo	-0.108177	993
DMR_chrC02_random_3927507_3928500	chrC02_random	3927507	3928500	105	0.060231	0.170247	11.5429	11.9714	3.98e-18	hypo	-0.110016	994
DMR_chrC02_random_790527_791356	chrC02_random	790527	791356	17	0.125	0.286624	6.11765	9.23529	0.00224033	hypo	-0.161624	830
DMR_chrC03_10582079_10582198	chrC03	10582079	10582198	23	0.148515	0.305439	8.78261	10.3913	0.000112409	hypo	-0.156924	120
DMR_chrC03_10871797_10871968	chrC03	10871797	10871968	15	0.0495868	0.198198	8.06667	7.4	0.000530253	hypo	-0.148611	172
DMR_chrC03_11754622_11755667	chrC03	11754622	11755667	98	0.116016	0.252886	9.93878	9.72449	7.2e-15	hypo	-0.136869	1046
DMR_chrC03_12777084_12778073	chrC03	12777084	12778073	50	0.0911528	0.196	7.46	10	1.52e-05	hypo	-0.104847	990
DMR_chrC03_14351919_14352916	chrC03	14351919	14352916	65	0.0811456	0.191651	6.44615	8.10769	9.36e-07	hypo	-0.110505	998
DMR_chrC03_14477777_14478734	chrC03	14477777	14478734	10	0.381579	0.190476	7.6	8.4	0.00848279	hyper	0.191103	958
DMR_chrC03_14781703_14782840	chrC03	14781703	14782840	126	0.0743494	0.186441	6.40476	8.89683	5.71e-13	hypo	-0.112091	1138
DMR_chrC03_1487589_1487801	chrC03	1487589	1487801	20	0.207407	0.505319	13.5	9.4	3.32e-11	hypo	-0.297912	213
DMR_chrC03_16020665_16020747	chrC03	16020665	16020747	26	0.254072	0.519868	11.8077	11.6154	1.95e-11	hypo	-0.265796	83
DMR_chrC03_16315161_16315761	chrC03	16315161	16315761	94	0.226667	0.106122	10.3723	15.6383	1.54e-15	hyper	0.120544	601
DMR_chrC03_16457535_16457702	chrC03	16457535	16457702	36	0.074359	0.188725	10.8333	11.3333	1.98e-06	hypo	-0.114367	168
DMR_chrC03_16999921_17000443	chrC03	16999921	17000443	46	0.0687117	0.182299	17.7174	16.4565	6.91e-12	hypo	-0.113587	523
DMR_chrC03_17545772_17546691	chrC03	17545772	17546691	43	0.00311526	0.114219	7.46512	9.97674	1.74e-11	hypo	-0.111104	920
DMR_chrC03_18647043_18647121	chrC03	18647043	18647121	20	0.21547	0.0555556	9.05	10.8	1.99e-06	hyper	0.159914	79
DMR_chrC03_19257565_19257660	chrC03	19257565	19257660	25	0.0869565	0.227723	8.28	8.08	0.000113203	hypo	-0.140766	96
DMR_chrC03_19508320_19508566	chrC03	19508320	19508566	41	0.173469	0.058651	9.56098	8.31707	1.23e-06	hyper	0.114818	247
DMR_chrC03_19597073_19598367	chrC03	19597073	19598367	30	0.085	0.202381	6.66667	8.4	0.000522196	hypo	-0.117381	1295
DMR_chrC03_19622975_19623625	chrC03	19622975	19623625	62	0.104455	0.24937	10.5	12.8065	7.36e-13	hypo	-0.144916	651
DMR_chrC03_19805152_19805487	chrC03	19805152	19805487	47	0.0744986	0.201439	7.42553	8.87234	4.79e-07	hypo	-0.12694	336
DMR_chrC03_20726131_20727125	chrC03	20726131	20727125	26	0.181185	0.0774908	11.0385	10.4231	0.000380604	hyper	0.103694	995
DMR_chrC03_21463843_21464587	chrC03	21463843	21464587	68	0.0976027	0.249337	8.58824	11.0882	3.35e-13	hypo	-0.151734	745
DMR_chrC03_23233172_23234157	chrC03	23233172	23234157	15	0.0693069	0.2	6.73333	11.3333	0.00453348	hypo	-0.130693	986
DMR_chrC03_24704307_24705150	chrC03	24704307	24705150	11	0	0.117021	6.09091	8.54545	0.00281335	hypo	-0.117021	844
DMR_chrC03_3094586_3094662	chrC03	3094586	3094662	24	0.0416667	0.202454	10	13.5833	7.56e-09	hypo	-0.160787	77
DMR_chrC03_32294665_32295043	chrC03	32294665	32295043	90	0.191421	0.059126	24.0889	21.6111	1.3e-38	hyper	0.132295	379
DMR_chrC03_32419167_32420163	chrC03	32419167	32420163	40	0.103093	0.279141	7.275	8.15	2.8e-08	hypo	-0.176048	997
DMR_chrC03_3648457_3649063	chrC03	3648457	3649063	95	0.110442	0.236669	10.4842	17.5684	1.69e-16	hypo	-0.126227	607
DMR_chrC03_37245667_37246201	chrC03	37245667	37246201	19	0.00763359	0.114286	6.89474	5.52632	0.000333679	hypo	-0.106652	535
DMR_chrC03_47250205_47252098	chrC03	47250205	47252098	279	0.202421	0.0898044	15.1039	18.8781	2.11e-55	hyper	0.112616	1894
DMR_chrC03_47909855_47910844	chrC03	47909855	47910844	38	0.0777385	0.180952	7.44737	8.28947	0.000246973	hypo	-0.103214	990
DMR_chrC03_49110722_49110822	chrC03	49110722	49110822	13	0.107843	0	7.84615	7.76923	0.000734848	hyper	0.107843	101
DMR_chrC03_52015295_52016490	chrC03	52015295	52016490	30	0.0853659	0.198347	5.46667	8.06667	0.00187011	hypo	-0.112981	1196
DMR_chrC03_52035642_52035993	chrC03	52035642	52035993	28	0.0815217	0.185771	6.57143	9.03571	0.00211786	hypo	-0.104249	352
DMR_chrC03_52333258_52333290	chrC03	52333258	52333290	10	0.0754717	0.205479	5.3	7.3	0.0480482	hypo	-0.130008	33
DMR_chrC03_53716120_53717096	chrC03	53716120	53717096	188	0.0839035	0.192417	14.7713	18.6596	2.16e-35	hypo	-0.108514	977
DMR_chrC03_54318015_54319109	chrC03	54318015	54319109	189	0.194729	0.0811887	14.455	17.2698	3.36e-38	hyper	0.11354	1095
DMR_chrC03_55207277_55207662	chrC03	55207277	55207662	45	0.0869565	0.217391	6.13333	8.17778	7.27e-06	hypo	-0.130435	386
DMR_chrC03_5637994_5639390	chrC03	5637994	5639390	54	0.079096	0.19171	6.55556	10.7222	1.71e-06	hypo	-0.112614	1397
DMR_chrC03_56426283_56426395	chrC03	56426283	56426395	19	0.202614	0.432927	8.05263	8.63158	1.32e-05	hypo	-0.230312	113
DMR_chrC03_58296203_58296463	chrC03	58296203	58296463	40	0.188525	0.395985	15.25	13.7	6.11e-15	hypo	-0.207461	261
DMR_chrC03_59377456_59378274	chrC03	59377456	59378274	12	0.220588	0.0945946	5.66667	12.3333	0.0172037	hyper	0.125994	819
DMR_chrC03_6668997_6669112	chrC03	6668997	6669112	26	0.0745763	0.185897	11.3462	12	6.08e-05	hypo	-0.111321	116
DMR_chrC03_705099_706076	chrC03	705099	706076	16	0.257426	0.111111	6.3125	8.4375	0.00504659	hyper	0.146315	978
DMR_chrC03_7808809_7809041	chrC03	7808809	7809041	62	0.0889236	0.206125	10.3387	13.6935	3.61e-10	hypo	-0.117201	233
DMR_chrC03_8021108_8022105	chrC03	8021108	8022105	109	0.10237	0.205981	18.1927	21.7798	3.87e-21	hypo	-0.103611	998
DMR_chrC03_8110621_8110716	chrC03	8110621	8110716	18	0.207547	0.427907	8.83333	11.9444	8.19e-06	hypo	-0.22036	96
DMR_chrC03_8889226_8890052	chrC03	8889226	8890052	172	0.123295	0.248318	11.0814	10.3721	9.39e-23	hypo	-0.125024	827
DMR_chrC03_random_1021801_1021920	chrC03_random	1021801	1021920	28	0.0849673	0.245902	10.9286	10.8929	6.46e-08	hypo	-0.160934	120
DMR_chrC03_random_1060797_1061425	chrC03_random	1060797	1061425	149	0.10705	0.215392	10.2819	13.4295	4.04e-18	hypo	-0.108343	629
DMR_chrC03_random_2567155_2568052	chrC03_random	2567155	2568052	14	0.139535	0.313131	6.14286	7.07143	0.00550581	hypo	-0.173596	898
DMR_chrC03_random_2569051_2570044	chrC03_random	2569051	2570044	198	0.164714	0.0487734	15.5152	17.2929	2.66e-54	hyper	0.11594	994
DMR_chrC03_random_5164727_5165719	chrC03_random	5164727	5165719	149	0.0773842	0.184254	12.3154	12.2752	3.78e-22	hypo	-0.106869	993
DMR_chrC03_random_6129802_6129844	chrC03_random	6129802	6129844	13	0.125926	0.337838	10.3846	5.69231	0.000490029	hypo	-0.211912	43
DMR_chrC04_10126834_10127834	chrC04	10126834	10127834	36	0.00462963	0.110454	6	14.0833	2.89e-08	hypo	-0.105824	1001
DMR_chrC04_11476126_11476911	chrC04	11476126	11476911	39	0.0690909	0.287197	7.05128	7.41026	6.94e-12	hypo	-0.218106	786
DMR_chrC04_11817101_11817844	chrC04	11817101	11817844	22	0.047619	0.289855	5.72727	9.40909	1.25e-08	hypo	-0.242236	744
DMR_chrC04_14613084_14614250	chrC04	14613084	14614250	35	0.0172643	0.125706	21.5143	20.2286	2.57e-17	hypo	-0.108442	1167
DMR_chrC04_15671912_15672955	chrC04	15671912	15672955	23	0.204918	0.0933333	5.30435	9.78261	0.00464706	hyper	0.111585	1044
DMR_chrC04_15878380_15878425	chrC04	15878380	15878425	13	0.0576923	0.186667	8	5.76923	0.00843863	hypo	-0.128974	46
DMR_chrC04_16576603_16577647	chrC04	16576603	16577647	43	0.032967	0.160763	6.34884	8.53488	5.08e-08	hypo	-0.127796	1045
DMR_chrC04_16627108_16627639	chrC04	16627108	16627639	41	0.0647182	0.200883	11.6829	11.0488	4.79e-10	hypo	-0.136165	532
DMR_chrC04_16725103_16725150	chrC04	16725103	16725150	10	0.120879	0.012987	9.1	7.7	0.00652289	hyper	0.107892	48
DMR_chrC04_1742372_1743367	chrC04	1742372	1743367	67	0.0914286	0.20078	13.0597	15.3134	1.51e-11	hypo	-0.109351	996
DMR_chrC04_17650817_17651542	chrC04	17650817	17651542	27	0.0918919	0.196581	6.85185	8.66667	0.00360694	hypo	-0.104689	726
DMR_chrC04_24943699_24944451	chrC04	24943699	24944451	88	0.101471	0.241582	7.72727	13.5	1.77e-14	hypo	-0.140112	753
DMR_chrC04_2968570_2969660	chrC04	2968570	2969660	98	0.108076	0.237048	8.59184	14.3776	6.49e-15	hypo	-0.128972	1091
DMR_chrC04_3181284_3182280	chrC04	3181284	3182280	144	0.0230931	0.124725	9.92361	15.7569	1.7e-31	hypo	-0.101631	997
DMR_chrC04_33150615_33151611	chrC04	33150615	33151611	29	0.0631068	0.181159	7.10345	9.51724	0.000111777	hypo	-0.118053	997
DMR_chrC04_35369575_35370557	chrC04	35369575	35370557	66	0.0902256	0.202719	8.06061	12.2576	1.75e-08	hypo	-0.112494	983
DMR_chrC04_35700557_35700608	chrC04	35700557	35700608	10	0.11828	0	9.3	7.2	0.00258889	hyper	0.11828	52
DMR_chrC04_38120727_38120788	chrC04	38120727	38120788	16	0.113924	0.377953	9.875	7.9375	2.09e-07	hypo	-0.264029	62
DMR_chrC04_38592363_38592399	chrC04	38592363	38592399	10	0	0.104167	5	9.6	0.0157967	hypo	-0.104167	37
DMR_chrC04_38646953_38647024	chrC04	38646953	38647024	11	0.0681818	0.285714	8	10.1818	9.76e-05	hypo	-0.217532	72
DMR_chrC04_38991576_38991706	chrC04	38991576	38991706	12	0.0655738	0.195767	5.08333	15.75	0.0166431	hypo	-0.130193	131
DMR_chrC04_42712025_42712959	chrC04	42712025	42712959	32	0.0553506	0.165948	8.46875	14.5	5.38e-06	hypo	-0.110598	935
DMR_chrC04_42722484_42723661	chrC04	42722484	42723661	206	0.206309	0.0872122	30.7767	38.7961	2e-92	hyper	0.119097	1178
DMR_chrC04_43451252_43452248	chrC04	43451252	43452248	216	0.112964	0.226161	14.713	13.0602	5.61e-32	hypo	-0.113197	997
DMR_chrC04_43719209_43719516	chrC04	43719209	43719516	68	0.0876289	0.204799	11.4118	17.1618	1.09e-12	hypo	-0.11717	308
DMR_chrC04_45651487_45652684	chrC04	45651487	45652684	339	0.0879315	0.192019	11.708	12.1976	3.62e-42	hypo	-0.104088	1198
DMR_chrC04_45671255_45672253	chrC04	45671255	45672253	191	0.103374	0.207452	9.77487	10.3979	4.23e-19	hypo	-0.104078	999
DMR_chrC04_46621754_46621832	chrC04	46621754	46621832	21	0.117318	0.247887	8.52381	16.9048	0.000386541	hypo	-0.130569	79
DMR_chrC04_47603838_47603895	chrC04	47603838	47603895	11	0.157895	0.025641	6.90909	7.09091	0.00469247	hyper	0.132254	58
DMR_chrC04_47892652_47892777	chrC04	47892652	47892777	52	0.0699301	0.344361	11	12.7885	4.2e-34	hypo	-0.274431	126
DMR_chrC04_48739075_48739961	chrC04	48739075	48739961	52	0.0877743	0.198642	6.13462	11.3269	7.34e-06	hypo	-0.110867	887
DMR_chrC04_5078223_5079219	chrC04	5078223	5079219	211	0.209156	0.0979452	21.8436	20.7583	5.01e-49	hyper	0.111211	997
DMR_chrC04_6308342_6309435	chrC04	6308342	6309435	273	0.0870411	0.189691	15.0659	14.2125	4.49e-41	hypo	-0.10265	1094
DMR_chrC04_6849488_6850487	chrC04	6849488	6850487	345	0.100488	0.205745	11.8841	11.2	1.69e-39	hypo	-0.105258	1000
DMR_chrC04_780547_781645	chrC04	780547	781645	56	0.0755287	0.188488	11.8214	15.8214	8.01e-11	hypo	-0.112959	1099
DMR_chrC04_8634834_8635560	chrC04	8634834	8635560	23	0.107692	0.215385	5.65217	5.65217	0.0276177	hypo	-0.107692	727
DMR_chrC04_9576369_9577325	chrC04	9576369	9577325	10	0.1875	0.421053	8	7.6	0.00170859	hypo	-0.233553	957
DMR_chrC04_9600366_9601306	chrC04	9600366	9601306	47	0.0935252	0.251366	5.91489	7.78723	1.93e-07	hypo	-0.157841	941
DMR_chrC04_random_615899_616894	chrC04_random	615899	616894	48	0.0911392	0.275789	8.22917	9.89583	2.07e-12	hypo	-0.18465	996
DMR_chrC05_11059364_11060461	chrC05	11059364	11060461	53	0.0414201	0.188383	12.7547	12.0189	8.65e-18	hypo	-0.146963	1098
DMR_chrC05_11437259_11437321	chrC05	11437259	11437321	16	0	0.242718	7.6875	6.4375	4.87e-10	hypo	-0.242718	63
DMR_chrC05_12223549_12224546	chrC05	12223549	12224546	184	0.0742913	0.181818	11.1196	8.42935	1.81e-22	hypo	-0.107527	998
DMR_chrC05_12334406_12335104	chrC05	12334406	12335104	82	0.106646	0.216374	7.89024	10.4268	1.42e-08	hypo	-0.109728	699
DMR_chrC05_12578138_12579133	chrC05	12578138	12579133	133	0.104006	0.217361	19.5188	21.6541	1.87e-30	hypo	-0.113355	996
DMR_chrC05_13126901_13127064	chrC05	13126901	13127064	31	0.0864198	0.197943	10.4516	12.5484	2.93e-05	hypo	-0.111524	164
DMR_chrC05_13218733_13219448	chrC05	13218733	13219448	25	0.101266	0.21978	6.32	7.28	0.00336666	hypo	-0.118514	716
DMR_chrC05_1955451_1956443	chrC05	1955451	1956443	280	0.0941244	0.195901	18.7821	17.775	2.48e-49	hypo	-0.101777	993
DMR_chrC05_19740035_19741017	chrC05	19740035	19741017	14	0.096	0.216783	8.92857	10.2143	0.00765821	hypo	-0.120783	983
DMR_chrC05_21149667_21150486	chrC05	21149667	21150486	38	0.262411	0.122715	7.42105	10.0789	6.27e-06	hyper	0.139696	820
DMR_chrC05_21602625_21603616	chrC05	21602625	21603616	217	0.195659	0.081102	14.0138	17.8986	2.84e-44	hyper	0.114557	992
DMR_chrC05_23696077_23697075	chrC05	23696077	23697075	41	0.0996979	0.200508	8.07317	9.60976	0.000187795	hypo	-0.10081	999
DMR_chrC05_2583857_2584855	chrC05	2583857	2584855	99	0.0939193	0.194428	16.7778	17.0404	8.36e-17	hypo	-0.100509	999
DMR_chrC05_3371958_3372828	chrC05	3371958	3372828	66	0.156576	0.346591	7.25758	5.33333	2.58e-10	hypo	-0.190015	871
DMR_chrC05_33911401_33911507	chrC05	33911401	33911507	17	0.0840336	0.205556	7	10.5882	0.0054277	hypo	-0.121522	107
DMR_chrC05_37890091_37890305	chrC05	37890091	37890305	15	0.0865385	0.234694	6.93333	6.53333	0.0062883	hypo	-0.148155	215
DMR_chrC05_38075350_38076349	chrC05	38075350	38076349	71	0.116788	0.238022	11.5775	9.11268	1.31e-09	hypo	-0.121233	1000
DMR_chrC05_39881448_39883043	chrC05	39881448	39883043	144	0.0984204	0.212545	17.1458	21.3681	1.35e-31	hypo	-0.114124	1596
DMR_chrC05_40108451_40109379	chrC05	40108451	40109379	21	0.00671141	0.136	7.09524	5.95238	9.26e-06	hypo	-0.129289	929
DMR_chrC05_43082686_43083644	chrC05	43082686	43083644	54	0.12746	0.258454	19.7593	15.3333	5.11e-13	hypo	-0.130994	959
DMR_chrC05_45179_46175	chrC05	45179	46175	87	0.0609391	0.169737	11.5057	8.73563	3.97e-13	hypo	-0.108798	997
DMR_chrC05_5142605_5142660	chrC05	5142605	5142660	12	0.0869565	0.206612	5.75	10.0833	0.0404468	hypo	-0.119655	56
DMR_chrC05_5615382_5616480	chrC05	5615382	5616480	136	0.186275	0.0732265	16.5	19.2794	1.11e-32	hyper	0.113048	1099
DMR_chrC05_5785905_5787797	chrC05	5785905	5787797	39	0.080292	0.200528	7.02564	9.71795	1.99e-05	hypo	-0.120236	1893
DMR_chrC05_6193151_6194149	chrC05	6193151	6194149	290	0.0659272	0.168945	22.0724	21.1862	4.7e-74	hypo	-0.103018	999
DMR_chrC05_6357295_6358282	chrC05	6357295	6358282	86	0.175911	0.362651	7.33721	9.65116	1.57e-15	hypo	-0.186739	988
DMR_chrC05_7941235_7942625	chrC05	7941235	7942625	314	0.178631	0.0640234	17.258	19.5987	1.31e-82	hyper	0.114607	1391
DMR_chrC05_8754242_8755535	chrC05	8754242	8755535	248	0.198781	0.0862426	26.4718	31.1855	1.38e-84	hyper	0.112539	1294
DMR_chrC05_random_118276_119284	chrC05_random	118276	119284	34	0.0888252	0.207349	10.2647	11.2059	7.07e-06	hypo	-0.118524	1009
DMR_chrC05_random_2043793_2044677	chrC05_random	2043793	2044677	35	0.122995	0.258065	5.34286	8.85714	0.000252703	hypo	-0.13507	885
DMR_chrC05_random_3183010_3184009	chrC05_random	3183010	3184009	28	0.0837989	0.193548	12.7857	8.85714	0.000110323	hypo	-0.10975	1000
DMR_chrC05_random_876552_877523	chrC05_random	876552	877523	93	0.0558659	0.159348	7.69892	8.56989	7.2e-11	hypo	-0.103482	972
DMR_chrC06_14463370_14464273	chrC06	14463370	14464273	11	0	0.103448	5.27273	7.90909	0.0113894	hypo	-0.103448	904
DMR_chrC06_14752807_14753675	chrC06	14752807	14753675	255	0.12327	0.25309	17.8471	14.5961	3.05e-52	hypo	-0.12982	869
DMR_chrC06_15332519_15333508	chrC06	15332519	15333508	62	0.100154	0.219258	10.4677	13.9032	4.52e-10	hypo	-0.119103	990
DMR_chrC06_15692521_15692583	chrC06	15692521	15692583	17	0.129412	0.270833	5	11.2941	0.0123629	hypo	-0.141422	63
DMR_chrC06_1570253_1570991	chrC06	1570253	1570991	12	0.223214	0.0869565	9.33333	5.75	0.0243935	hyper	0.136258	739
DMR_chrC06_18245167_18246961	chrC06	18245167	18246961	87	0.0734558	0.180171	6.88506	10.7816	1.47e-09	hypo	-0.106715	1795
DMR_chrC06_19666372_19667371	chrC06	19666372	19667371	60	0.0705521	0.179448	10.8667	10.8667	2.78e-09	hypo	-0.108896	1000
DMR_chrC06_20923477_20924471	chrC06	20923477	20924471	35	0.0755814	0.177264	9.82857	14.8286	1.77e-05	hypo	-0.101683	995
DMR_chrC06_22839711_22840213	chrC06	22839711	22840213	80	0.031405	0.141518	15.125	13.3375	3e-22	hypo	-0.110113	503
DMR_chrC06_25609613_25610149	chrC06	25609613	25610149	189	0.100288	0.20532	14.7196	11.3386	6.76e-25	hypo	-0.105032	537
DMR_chrC06_25637220_25637312	chrC06	25637220	25637312	28	0.236908	0.117493	14.3214	13.6786	1.55e-05	hyper	0.119414	93
DMR_chrC06_27284450_27285416	chrC06	27284450	27285416	13	0.0860215	0.246914	7.15385	6.23077	0.00641572	hypo	-0.160892	967
DMR_chrC06_28107170_28108040	chrC06	28107170	28108040	43	0.109661	0.236626	8.90698	11.3023	1.33e-06	hypo	-0.126965	871
DMR_chrC06_28109287_28109668	chrC06	28109287	28109668	95	0.117269	0.254545	13.1053	15.0526	8.06e-20	hypo	-0.137276	382
DMR_chrC06_28307377_28308376	chrC06	28307377	28308376	17	0.0569106	0.170404	7.23529	13.1176	0.00241361	hypo	-0.113493	1000
DMR_chrC06_28396616_28397796	chrC06	28396616	28397796	299	0.0707698	0.18132	17.7692	17.689	1.11e-67	hypo	-0.11055	1181
DMR_chrC06_29196966_29197038	chrC06	29196966	29197038	15	0.222222	0.0869565	10.2	9.2	0.00200958	hyper	0.135266	73
DMR_chrC06_29560181_29560328	chrC06	29560181	29560328	18	0.155172	0.365957	9.66667	13.0556	2.17e-06	hypo	-0.210785	148
DMR_chrC06_30926600_30927653	chrC06	30926600	30927653	81	0.0682451	0.20373	8.8642	8.60494	5.01e-14	hypo	-0.135485	1054
DMR_chrC06_31090485_31091476	chrC06	31090485	31091476	277	0.105437	0.21482	17.5307	20.7545	3.04e-53	hypo	-0.109383	992
DMR_chrC06_32879434_32880432	chrC06	32879434	32880432	87	0.0979499	0.208658	10.092	13.2759	8.95e-12	hypo	-0.110708	999
DMR_chrC06_34330435_34330605	chrC06	34330435	34330605	19	0.319048	0.150442	11.0526	5.94737	0.000872984	hyper	0.168605	171
DMR_chrC06_34330435_34331316	chrC06	34330435	34331316	39	0.157647	0.0435897	10.8974	10	5.59e-08	hyper	0.114057	882
DMR_chrC06_36194308_36195307	chrC06	36194308	36195307	72	0.101504	0.217842	11.0833	13.3889	3.39e-11	hypo	-0.116339	1000
DMR_chrC06_36531262_36532553	chrC06	36531262	36532553	107	0.0865279	0.193413	8.53271	13.3364	5.45e-13	hypo	-0.106885	1292
DMR_chrC06_36727036_36727859	chrC06	36727036	36727859	22	0.103825	0.211823	8.31818	9.22727	0.00520664	hypo	-0.107998	824
DMR_chrC06_3901064_3901314	chrC06	3901064	3901314	69	0.226326	0.108853	15.3043	9.98551	2.03e-10	hyper	0.117472	251
DMR_chrC06_4313013_4313764	chrC06	4313013	4313764	19	0.0873786	0.194175	5.42105	5.42105	0.0437447	hypo	-0.106796	752
DMR_chrC06_5249396_5249778	chrC06	5249396	5249778	12	0.0983607	0.260563	15.25	11.8333	0.000158057	hypo	-0.162203	383
DMR_chrC06_5740915_5741737	chrC06	5740915	5741737	52	0.0761155	0.184397	7.32692	8.13462	6.16e-06	hypo	-0.108282	823
DMR_chrC06_723068_724166	chrC06	723068	724166	81	0.0822981	0.205736	7.95062	9.90123	2.85e-11	hypo	-0.123438	1099
DMR_chrC06_7429789_7430954	chrC06	7429789	7430954	37	0.0754098	0.176829	8.24324	8.86486	0.000126475	hypo	-0.101419	1166
DMR_chrC06_7939458_7940426	chrC06	7939458	7940426	42	0.0765027	0.194585	8.71429	14.0714	3.48e-07	hypo	-0.118083	969
DMR_chrC06_random_2646880_2647018	chrC06_random	2646880	2647018	40	0.107062	0.255618	10.975	17.8	3.12e-10	hypo	-0.148556	139
DMR_chrC06_random_2996130_2997727	chrC06_random	2996130	2997727	375	0.183448	0.0746166	15.4667	19.2987	9.7e-79	hyper	0.108832	1598
DMR_chrC06_random_3076177_3076908	chrC06_random	3076177	3076908	32	0.141079	0.316981	7.53125	8.28125	3.03e-06	hypo	-0.175902	732
DMR_chrC07_13713138_13713373	chrC07	13713138	13713373	20	0.0655738	0.217228	9.15	13.35	8.85e-06	hypo	-0.151655	236
DMR_chrC07_18313172_18314171	chrC07	18313172	18314171	68	0.0931034	0.206306	12.7941	16.3235	2.92e-12	hypo	-0.113203	1000
DMR_chrC07_18549984_18550026	chrC07	18549984	18550026	10	0.06	0.345238	5	8.4	0.000119397	hypo	-0.285238	43
DMR_chrC07_18900392_18900840	chrC07	18900392	18900840	19	0.127119	0.363095	6.21053	8.84211	6.13e-06	hypo	-0.235977	449
DMR_chrC07_18930480_18930862	chrC07	18930480	18930862	42	0.0928962	0.233062	8.71429	8.78571	2.6e-07	hypo	-0.140166	383
DMR_chrC07_19199695_19199828	chrC07	19199695	19199828	12	0	0.19802	5.83333	8.41667	1.34e-05	hypo	-0.19802	134
DMR_chrC07_21190223_21190300	chrC07	21190223	21190300	13	0.103896	0.276316	5.92308	5.84615	0.00745271	hypo	-0.17242	78
DMR_chrC07_22300644_22300927	chrC07	22300644	22300927	21	0.0205479	0.137931	6.95238	9.66667	8.11e-05	hypo	-0.117383	284
DMR_chrC07_23458003_23458087	chrC07	23458003	23458087	12	0.111111	0.258824	6	7.08333	0.0245495	hypo	-0.147712	85
DMR_chrC07_25802043_25802405	chrC07	25802043	25802405	74	0.0519276	0.164816	17.1757	15.8243	5.84e-20	hypo	-0.112889	363
DMR_chrC07_26820827_26821782	chrC07	26820827	26821782	112	0.0805785	0.218338	12.9643	13.5357	2.2e-26	hypo	-0.137759	956
DMR_chrC07_26922286_26923281	chrC07	26922286	26923281	49	0.0904348	0.196721	11.7347	12.449	1.66e-07	hypo	-0.106287	996
DMR_chrC07_27462166_27462542	chrC07	27462166	27462542	81	0.0382653	0.143307	9.67901	15.679	1.08e-15	hypo	-0.105042	377
DMR_chrC07_27537533_27537779	chrC07	27537533	27537779	70	0.0748752	0.200295	8.58571	9.7	6.98e-11	hypo	-0.125419	247
DMR_chrC07_28737529_28738305	chrC07	28737529	28738305	169	0.0965909	0.207035	13.5385	20.6923	3.78e-30	hypo	-0.110444	777
DMR_chrC07_28965546_28966342	chrC07	28965546	28966342	70	0.0797546	0.193256	6.98571	11.0143	1.56e-08	hypo	-0.113501	797
DMR_chrC07_30364666_30365658	chrC07	30364666	30365658	17	0.0916667	0.193833	7.05882	13.3529	0.0133902	hypo	-0.102166	993
DMR_chrC07_30542998_30543994	chrC07	30542998	30543994	144	0.0995671	0.202767	19.25	13.0486	1.26e-22	hypo	-0.1032	997
DMR_chrC07_31452862_31452984	chrC07	31452862	31452984	39	0.0845987	0.208	11.8205	6.41026	5.71e-06	hypo	-0.123401	123
DMR_chrC07_31651203_31652796	chrC07	31651203	31652796	526	0.0738445	0.179653	24.2262	22.5932	1.85e-141	hypo	-0.105809	1594
DMR_chrC07_31698635_31699725	chrC07	31698635	31699725	107	0.0663165	0.169811	14.2336	18.8224	3.04e-21	hypo	-0.103495	1091
DMR_chrC07_35558720_35559702	chrC07	35558720	35559702	14	0.117647	0.240385	8.5	7.42857	0.0211285	hypo	-0.122738	983
DMR_chrC07_36642608_36643475	chrC07	36642608	36643475	10	0.06	0.208333	5	7.2	0.0356923	hypo	-0.148333	868
DMR_chrC07_36823205_36823302	chrC07	36823205	36823302	16	0.138889	0.376238	6.75	12.625	7.54e-06	hypo	-0.237349	98
DMR_chrC07_36936919_36937901	chrC07	36936919	36937901	24	0.0905172	0.199248	9.66667	11.0833	0.000631297	hypo	-0.108731	983
DMR_chrC07_40571244_40571849	chrC07	40571244	40571849	47	0.106145	0.219626	7.61702	9.10638	2.2e-05	hypo	-0.113481	606
DMR_chrC07_41726838_41727723	chrC07	41726838	41727723	28	0.0461538	0.170833	9.28571	17.1429	3.94e-07	hypo	-0.124679	886
DMR_chrC07_41875670_41875718	chrC07	41875670	41875718	11	0.176471	0.358974	6.18182	7.09091	0.0159215	hypo	-0.182504	49
DMR_chrC07_41983187_41983418	chrC07	41983187	41983418	46	0.104478	0.226981	7.28261	10.1522	5.45e-06	hypo	-0.122503	232
DMR_chrC07_43229853_43230672	chrC07	43229853	43230672	96	0.129252	0.27699	6.125	9.55208	5.71e-12	hypo	-0.147738	820
DMR_chrC07_5517370_5517406	chrC07	5517370	5517406	13	0.190909	0.0613497	8.46154	12.5385	0.00151636	hyper	0.129559	37
DMR_chrC07_583002_584292	chrC07	583002	584292	265	0.0895682	0.191978	14.0717	16.2755	6.25e-40	hypo	-0.102409	1291
DMR_chrC07_8945053_8945461	chrC07	8945053	8945461	41	0.0996979	0.20979	8.07317	10.4634	4.12e-05	hypo	-0.110092	409
DMR_chrC07_random_2495048_2495772	chrC07_random	2495048	2495772	30	0.0277778	0.142857	6	6.06667	0.00010159	hypo	-0.115079	725
DMR_chrC08_11796585_11796747	chrC08	11796585	11796747	35	0.0973154	0.222826	8.51429	10.5143	1.51e-05	hypo	-0.125511	163
DMR_chrC08_1407157_1408121	chrC08	1407157	1408121	41	0.0362319	0.145336	6.73171	11.2439	7.82e-07	hypo	-0.109104	965
DMR_chrC08_16189291_16190282	chrC08	16189291	16190282	153	0.0923858	0.20372	12.8758	14.7582	2.08e-24	hypo	-0.111334	992
DMR_chrC08_17323080_17324005	chrC08	17323080	17324005	41	0.0895954	0.193548	8.43902	9.07317	7.22e-05	hypo	-0.103953	926
DMR_chrC08_18178815_18179220	chrC08	18178815	18179220	22	0.0679012	0.229167	7.36364	8.72727	2.7e-05	hypo	-0.161265	406
DMR_chrC08_19515560_19516544	chrC08	19515560	19516544	21	0.279279	0.1341	5.28571	12.4286	0.00163867	hyper	0.14518	985
DMR_chrC08_20773339_20773513	chrC08	20773339	20773513	23	0.085	0.300469	8.69565	9.26087	2.57e-08	hypo	-0.215469	175
DMR_chrC08_22043158_22043550	chrC08	22043158	22043550	24	0.216931	0.0997067	7.875	14.2083	0.000382904	hyper	0.117224	393
DMR_chrC08_22954196_22954305	chrC08	22954196	22954305	12	0.219355	0.504587	12.9167	18.1667	1.73e-08	hypo	-0.285232	110
DMR_chrC08_26306630_26306694	chrC08	26306630	26306694	16	0.125	0.3	5.5	5	0.00732519	hypo	-0.175	65
DMR_chrC08_26453477_26453842	chrC08	26453477	26453842	34	0.107317	0.228438	12.0588	12.6176	3.41e-06	hypo	-0.121121	366
DMR_chrC08_26675344_26676315	chrC08	26675344	26676315	202	0.106394	0.216154	19.3564	19.3069	3e-40	hypo	-0.10976	972
DMR_chrC08_28311933_28312945	chrC08	28311933	28312945	71	0.0686456	0.18071	7.59155	12.7042	8.22e-10	hypo	-0.112064	1013
DMR_chrC08_33629659_33629882	chrC08	33629659	33629882	14	0.0657895	0.191667	5.42857	8.57143	0.019873	hypo	-0.125877	224
DMR_chrC08_34125154_34125480	chrC08	34125154	34125480	10	0.0865385	0.238095	10.4	14.7	0.00217212	hypo	-0.151557	327
DMR_chrC08_34393845_34394136	chrC08	34393845	34394136	24	0.075	0.218447	8.33333	8.58333	4.21e-05	hypo	-0.143447	292
DMR_chrC08_34451593_34452572	chrC08	34451593	34452572	144	0.146974	0.044375	9.63889	11.1111	1.74e-22	hyper	0.102599	980
DMR_chrC08_560313_561309	chrC08	560313	561309	224	0.0745379	0.177887	14.9732	17.2411	2.75e-40	hypo	-0.103349	997
DMR_chrC08_7395228_7396052	chrC08	7395228	7396052	155	0.0724007	0.176915	11.8516	12.8	6.34e-23	hypo	-0.104515	825
DMR_chrC08_8512889_8513037	chrC08	8512889	8513037	17	0.1	0.223176	7.05882	13.7059	0.00525451	hypo	-0.123176	149
DMR_chrC08_8779611_8780700	chrC08	8779611	8780700	203	0.084647	0.20382	14.3744	17.2808	3.42e-42	hypo	-0.119173	1090
DMR_chrC08_9675614_9676804	chrC08	9675614	9676804	321	0.175487	0.0734537	29.433	38.1277	1.81e-117	hyper	0.102033	1191
DMR_chrC08_9985575_9985844	chrC08	9985575	9985844	42	0.107477	0.219709	10.1905	14.7381	1.94e-06	hypo	-0.112233	270
DMR_chrC08_random_2910569_2910909	chrC08_random	2910569	2910909	33	0.0805085	0.180778	7.15152	13.2424	0.000352301	hypo	-0.10027	341
DMR_chrC08_random_2950976_2951328	chrC08_random	2950976	2951328	54	0.102431	0.237308	10.6667	15.6852	3.48e-11	hypo	-0.134878	353
DMR_chrC09_1198985_1199256	chrC09	1198985	1199256	19	0.0982143	0.301282	5.89474	8.21053	7.28e-05	hypo	-0.203068	272
DMR_chrC09_13076482_13076674	chrC09	13076482	13076674	19	0.352941	0.0192308	7.15789	8.21053	3.16e-15	hyper	0.33371	193
DMR_chrC09_14222967_14223748	chrC09	14222967	14223748	73	0.104918	0.236544	8.35616	9.67123	2.79e-10	hypo	-0.131626	782
DMR_chrC09_1437589_1438588	chrC09	1437589	1438588	92	0.0974106	0.197943	8.81522	8.45652	1.61e-08	hypo	-0.100533	1000
DMR_chrC09_143901_144852	chrC09	143901	144852	26	0.180851	0.0769231	10.8462	8	0.000839877	hyper	0.103928	952
DMR_chrC09_15131463_15131643	chrC09	15131463	15131643	33	0.138229	0.319672	14.0303	7.39394	2.28e-08	hypo	-0.181443	181
DMR_chrC09_1537965_1539260	chrC09	1537965	1539260	104	0.0647399	0.175523	8.31731	5.97115	3.16e-11	hypo	-0.110783	1296
DMR_chrC09_1563631_1564549	chrC09	1563631	1564549	34	0.044586	0.155303	9.23529	7.76471	6.66e-06	hypo	-0.110717	919
DMR_chrC09_1583841_1584762	chrC09	1583841	1584762	19	0.0909091	0.227273	6.36842	5.78947	0.0059661	hypo	-0.136364	922
DMR_chrC09_17767504_17768693	chrC09	17767504	17768693	192	0.05658	0.164481	12.4271	14.6927	6.72e-36	hypo	-0.107901	1190
DMR_chrC09_1846935_1847868	chrC09	1846935	1847868	59	0.104956	0.222222	5.81356	5.64407	4.21e-05	hypo	-0.117266	934
DMR_chrC09_18562395_18562581	chrC09	18562395	18562581	55	0.208556	0.0854369	6.8	9.36364	2.02e-07	hyper	0.123119	187
DMR_chrC09_19056151_19056703	chrC09	19056151	19056703	97	0.0896287	0.205326	8.05155	12	2.17e-12	hypo	-0.115698	553
DMR_chrC09_1983269_1983952	chrC09	1983269	1983952	39	0.133603	0.295652	6.33333	5.89744	1.75e-05	hypo	-0.162049	684
DMR_chrC09_21123200_21124198	chrC09	21123200	21124198	167	0.0798669	0.182474	17.994	23.2335	4.31e-36	hypo	-0.102607	999
DMR_chrC09_2229970_2230113	chrC09	2229970	2230113	10	0.210526	0.0843373	5.7	16.6	0.0158915	hyper	0.126189	144
DMR_chrC09_22379516_22380670	chrC09	22379516	22380670	216	0.177221	0.0760338	18.8611	20.8241	3.11e-46	hyper	0.101188	1155
DMR_chrC09_2314232_2314674	chrC09	2314232	2314674	28	0.0402685	0.143646	5.32143	6.46429	0.00138564	hypo	-0.103378	443
DMR_chrC09_2315930_2316093	chrC09	2315930	2316093	11	0.145455	0.318182	5	6	0.0328844	hypo	-0.172727	164
DMR_chrC09_2343286_2343591	chrC09	2343286	2343591	14	0.0638298	0.188235	6.71429	6.07143	0.012785	hypo	-0.124406	306
DMR_chrC09_23633267_23633321	chrC09	23633267	23633321	11	0.145455	0.290909	10	5	0.036041	hypo	-0.145455	55
DMR_chrC09_24853901_24854140	chrC09	24853901	24854140	18	0.201681	0.0714286	6.61111	8.55556	0.00176344	hyper	0.130252	240
DMR_chrC09_2494215_2494402	chrC09	2494215	2494402	42	0.128205	0.286111	22.2857	25.7143	2.07e-18	hypo	-0.157906	188
DMR_chrC09_25037262_25038260	chrC09	25037262	25038260	95	0.100213	0.203611	9.87368	16.9053	3.5e-12	hypo	-0.103398	999
DMR_chrC09_2524865_2525858	chrC09	2524865	2525858	29	0.215385	0.106796	8.96552	7.10345	0.00176896	hyper	0.108588	994
DMR_chrC09_25845912_25846900	chrC09	25845912	25846900	14	0.16	0.396947	7.14286	9.35714	8.09e-05	hypo	-0.236947	989
DMR_chrC09_2636887_2637338	chrC09	2636887	2637338	13	0.104762	0.238806	8.07692	5.15385	0.0301089	hypo	-0.134044	452
DMR_chrC09_2662437_2663436	chrC09	2662437	2663436	37	0.114815	0.277955	7.2973	8.45946	9.22e-07	hypo	-0.16314	1000
DMR_chrC09_2773630_2774368	chrC09	2773630	2774368	15	0.303797	0.142857	5.26667	6.06667	0.0150262	hyper	0.16094	739
DMR_chrC09_3046567_3047199	chrC09	3046567	3047199	19	0.10084	0.212838	6.26316	15.5789	0.00716403	hypo	-0.111998	633
DMR_chrC09_3087453_3087739	chrC09	3087453	3087739	16	0.113636	0.264957	5.5	7.3125	0.00807748	hypo	-0.151321	287
DMR_chrC09_3098380_3099368	chrC09	3098380	3099368	77	0.114688	0.2569	6.45455	6.11688	1.21e-08	hypo	-0.142212	989
DMR_chrC09_3109380_3109513	chrC09	3109380	3109513	24	0.270115	0.124224	7.25	6.70833	0.000971737	hyper	0.145891	134
DMR_chrC09_3259871_3260861	chrC09	3259871	3260861	30	0.150862	0.311284	7.73333	8.56667	2.9e-05	hypo	-0.160422	991
DMR_chrC09_33714571_33714994	chrC09	33714571	33714994	102	0.0872805	0.205882	18.4216	17.3333	1.26e-24	hypo	-0.118602	424
DMR_chrC09_33723889_33724869	chrC09	33723889	33724869	32	0.152975	0.0460048	11.0312	12.9062	4.8e-07	hyper	0.10697	981
DMR_chrC09_3537377_3538461	chrC09	3537377	3538461	21	0.105691	0	5.85714	5.04762	0.00025661	hyper	0.105691	1085
DMR_chrC09_3635547_3636515	chrC09	3635547	3636515	32	0.118644	0.259259	5.53125	6.75	0.000518898	hypo	-0.140615	969
DMR_chrC09_3655245_3656177	chrC09	3655245	3656177	36	0.0835735	0.232484	9.63889	8.72222	1.45e-07	hypo	-0.148911	933
DMR_chrC09_3661903_3662686	chrC09	3661903	3662686	38	0.0248756	0.133515	5.28947	9.65789	8.27e-06	hypo	-0.108639	784
DMR_chrC09_36951100_36952097	chrC09	36951100	36952097	306	0.252505	0.125257	17.9379	19.098	3.44e-68	hyper	0.127248	998
DMR_chrC09_39601236_39602132	chrC09	39601236	39602132	90	0.0558333	0.160194	13.3333	13.7333	4.13e-17	hypo	-0.104361	897
DMR_chrC09_40697434_40698388	chrC09	40697434	40698388	33	0.114428	0.237598	6.09091	11.6061	0.000277272	hypo	-0.12317	955
DMR_chrC09_4191355_4192350	chrC09	4191355	4192350	48	0.0796915	0.18328	8.10417	12.9583	3.27e-06	hypo	-0.103588	996
DMR_chrC09_41916668_41917651	chrC09	41916668	41917651	45	0.0774411	0.242215	6.6	6.42222	3.57e-08	hypo	-0.164773	984
DMR_chrC09_42621309_42622279	chrC09	42621309	42622279	24	0.0992063	0.217557	10.5	10.9167	0.000273455	hypo	-0.118351	971
DMR_chrC09_44826322_44826878	chrC09	44826322	44826878	59	0.0717054	0.17505	8.74576	8.42373	4.74e-07	hypo	-0.103345	557
DMR_chrC09_4546677_4546846	chrC09	4546677	4546846	17	0.0746269	0.191011	15.7647	20.9412	2.53e-05	hypo	-0.116384	170
DMR_chrC09_456743_456927	chrC09	456743	456927	16	0.0940171	0.2	7.3125	5.9375	0.0308023	hypo	-0.105983	185
DMR_chrC09_46596427_46597215	chrC09	46596427	46597215	20	0.105263	0.22069	8.55	7.25	0.00551672	hypo	-0.115426	789
DMR_chrC09_4800619_4800979	chrC09	4800619	4800979	111	0.0892264	0.196294	18.982	17.991	5.3e-23	hypo	-0.107068	361
DMR_chrC09_513968_514848	chrC09	513968	514848	13	0.175	0.0461538	12.3077	5	0.0100489	hyper	0.128846	881
DMR_chrC09_526680_526883	chrC09	526680	526883	12	0.0125	0.176136	6.66667	14.6667	6.26e-05	hypo	-0.163636	204
DMR_chrC09_7059014_7060022	chrC09	7059014	7060022	23	0.0873239	0.195228	15.4348	20.0435	1.63e-05	hypo	-0.107904	1009
DMR_chrC09_746981_747960	chrC09	746981	747960	66	0.0742115	0.184211	8.16667	6.33333	2.99e-07	hypo	-0.109999	980
DMR_chrC09_random_1323169_1323210	chrC09_random	1323169	1323210	10	0.0963855	0.277108	8.3	8.3	0.00473108	hypo	-0.180723	42
DMR_chrC09_random_225674_225825	chrC09_random	225674	225825	24	0.0273973	0.147929	6.08333	7.04167	0.000153636	hypo	-0.120532	152
DMR_chrC09_random_3610797_3611356	chrC09_random	3610797	3611356	25	0.0723684	0.174312	12.16	13.08	0.000104227	hypo	-0.101944	560
DMR_chrC09_random_3684145_3684540	chrC09_random	3684145	3684540	54	0.0563725	0.158371	7.55556	8.18519	1.59e-06	hypo	-0.101998	396
DMR_chrC09_random_3739306_3739714	chrC09_random	3739306	3739714	38	0.0313316	0.152104	10.0789	8.13158	1.32e-08	hypo	-0.120772	409
DMR_chrC09_random_3822088_3822242	chrC09_random	3822088	3822242	29	0.0690789	0.262069	10.4828	5	5.97e-08	hypo	-0.19299	155
DMR_chrC09_random_4270119_4270261	chrC09_random	4270119	4270261	14	0.203704	0.0654762	7.71429	12	0.000970562	hyper	0.138228	143
DMR_chrCnn_random_10742230_10743112	chrCnn_random	10742230	10743112	43	0.154303	0.309659	7.83721	8.18605	1.56e-06	hypo	-0.155356	883
DMR_chrCnn_random_14732143_14732183	chrCnn_random	14732143	14732183	15	0.0873786	0.309524	6.86667	8.4	3.43e-05	hypo	-0.222145	41
DMR_chrCnn_random_16179146_16180064	chrCnn_random	16179146	16180064	72	0.0795699	0.217503	6.45833	10.7917	5.85e-11	hypo	-0.137933	919
DMR_chrCnn_random_16441203_16441747	chrCnn_random	16441203	16441747	33	0.154386	0.0520446	8.63636	8.15152	8.05e-05	hyper	0.102341	545
DMR_chrCnn_random_18880820_18881098	chrCnn_random	18880820	18881098	77	0.0839329	0.205051	10.8312	12.8571	2.24e-13	hypo	-0.121118	279
DMR_chrCnn_random_19423691_19423947	chrCnn_random	19423691	19423947	26	0.142012	0.30303	6.5	11.4231	8.15e-05	hypo	-0.161018	257
DMR_chrCnn_random_19594190_19595130	chrCnn_random	19594190	19595130	61	0.124277	0.266968	5.67213	10.8689	9.41e-08	hypo	-0.142691	941
DMR_chrCnn_random_20279474_20280472	chrCnn_random	20279474	20280472	18	0.132075	0.280992	5.88889	6.72222	0.00870973	hypo	-0.148916	999
DMR_chrCnn_random_23027920_23028290	chrCnn_random	23027920	23028290	54	0.0995185	0.206696	11.537	12.7222	7.53e-08	hypo	-0.107177	371
DMR_chrCnn_random_24373155_24373872	chrCnn_random	24373155	24373872	23	0.0420168	0.179487	5.17391	8.47826	0.000221196	hypo	-0.13747	718
DMR_chrCnn_random_28146128_28146846	chrCnn_random	28146128	28146846	37	0.114379	0.269341	8.27027	9.43243	6.56e-07	hypo	-0.154962	719
DMR_chrCnn_random_2907354_2907468	chrCnn_random	2907354	2907468	12	0.402778	0.175	6	6.66667	0.0021926	hyper	0.227778	115
DMR_chrCnn_random_31589885_31589976	chrCnn_random	31589885	31589976	10	0.191176	0.4	6.8	7.5	0.010145	hypo	-0.208824	92
DMR_chrCnn_random_31868670_31869001	chrCnn_random	31868670	31869001	43	0.113043	0.269327	10.6977	9.32558	4.59e-09	hypo	-0.156283	332
DMR_chrCnn_random_32544557_32544645	chrCnn_random	32544557	32544645	13	0.209945	0.10241	13.9231	12.7692	0.00774838	hyper	0.107535	89
DMR_chrCnn_random_32849202_32849435	chrCnn_random	32849202	32849435	24	0.045977	0.153061	7.25	8.16667	0.000899478	hypo	-0.107084	234
DMR_chrCnn_random_3362910_3363988	chrCnn_random	3362910	3363988	41	0.0265252	0.13577	9.19512	9.34146	1.75e-08	hypo	-0.109245	1079
DMR_chrCnn_random_37067849_37067964	chrCnn_random	37067849	37067964	17	0.0705882	0.280822	5	8.58824	7.87e-05	hypo	-0.210234	116
DMR_chrCnn_random_38393746_38394138	chrCnn_random	38393746	38394138	73	0.0489396	0.155983	8.39726	12.8219	1.46e-11	hypo	-0.107043	393
DMR_chrCnn_random_40558299_40559346	chrCnn_random	40558299	40559346	71	0.101724	0.216216	8.16901	6.77465	3.54e-07	hypo	-0.114492	1048
DMR_chrCnn_random_41337317_41337481	chrCnn_random	41337317	41337481	26	0.169492	0.0490566	9.07692	10.1923	1.57e-05	hyper	0.120435	165
DMR_chrCnn_random_46607204_46607909	chrCnn_random	46607204	46607909	45	0.220721	0.0996094	14.8	11.3778	2.82e-08	hyper	0.121111	706
DMR_chrCnn_random_495098_495810	chrCnn_random	495098	495810	74	0.101266	0.219355	6.40541	8.37838	1.48e-07	hypo	-0.118089	713
DMR_chrCnn_random_51564113_51564267	chrCnn_random	51564113	51564267	24	0.191667	0.0916667	5	5	0.0405463	hyper	0.1	155
DMR_chrCnn_random_51640345_51641021	chrCnn_random	51640345	51641021	21	0.171429	0.0211268	6.66667	6.7619	1.03e-05	hyper	0.150302	677
DMR_chrCnn_random_51742911_51743430	chrCnn_random	51742911	51743430	52	0.0699088	0.174946	6.32692	8.90385	1.04e-05	hypo	-0.105037	520
DMR_chrCnn_random_54113830_54114719	chrCnn_random	54113830	54114719	74	0.0962672	0.213147	6.87838	6.78378	2.33e-07	hypo	-0.11688	890
DMR_chrCnn_random_55203261_55203934	chrCnn_random	55203261	55203934	102	0.064071	0.167626	19.8922	13.6275	1.36e-21	hypo	-0.103555	674
DMR_chrCnn_random_55206295_55206598	chrCnn_random	55206295	55206598	43	0.111437	0.232493	7.93023	8.30233	2.39e-05	hypo	-0.121056	304
DMR_chrCnn_random_55527377_55528361	chrCnn_random	55527377	55528361	31	0.114625	0.229787	8.16129	15.1613	0.000143253	hypo	-0.115163	985
DMR_chrCnn_random_55684415_55685509	chrCnn_random	55684415	55685509	331	0.180139	0.0780068	18.3142	20.3716	3.58e-68	hyper	0.102132	1095
DMR_chrCnn_random_56573627_56574365	chrCnn_random	56573627	56574365	114	0.0933879	0.204294	12.8684	12.6667	2.36e-17	hypo	-0.110906	739
DMR_chrCnn_random_58292391_58293485	chrCnn_random	58292391	58293485	278	0.185452	0.0840399	23.9353	24.1835	2.27e-67	hyper	0.101412	1095
DMR_chrCnn_random_58512232_58512899	chrCnn_random	58512232	58512899	10	0.015625	0.24	6.4	5	0.000187481	hypo	-0.224375	668
DMR_chrCnn_random_5891133_5891332	chrCnn_random	5891133	5891332	35	0.0322581	0.161017	7.08571	10.1143	1.77e-07	hypo	-0.128759	200
DMR_chrCnn_random_599387_600200	chrCnn_random	599387	600200	39	0.0819672	0.193029	6.25641	9.5641	0.000122219	hypo	-0.111062	814
DMR_chrCnn_random_61103706_61103768	chrCnn_random	61103706	61103768	16	0.133333	0.268293	8.4375	5.125	0.0183002	hypo	-0.134959	63
DMR_chrCnn_random_61451181_61452575	chrCnn_random	61451181	61452575	132	0.0737397	0.199259	10.0682	10.2273	9.2e-22	hypo	-0.12552	1395
DMR_chrCnn_random_61641156_61641644	chrCnn_random	61641156	61641644	38	0.0704225	0.173252	7.47368	8.65789	0.000129403	hypo	-0.10283	489
DMR_chrCnn_random_61733992_61734986	chrCnn_random	61733992	61734986	139	0.0985011	0.212807	13.4388	18.4245	4.22e-25	hypo	-0.114306	995
DMR_chrCnn_random_61876875_61877210	chrCnn_random	61876875	61877210	35	0.127329	0.273118	9.2	13.2857	6.24e-07	hypo	-0.145789	336
DMR_chrCnn_random_6263925_6264901	chrCnn_random	6263925	6264901	38	0.162319	0.369527	9.07895	15.0263	9.62e-12	hypo	-0.207208	977
DMR_chrCnn_random_6436149_6436332	chrCnn_random	6436149	6436332	53	0.204348	0.434783	8.67925	12.5849	4.71e-16	hypo	-0.230435	184
DMR_chrCnn_random_65646773_65647006	chrCnn_random	65646773	65647006	20	0.0482759	0.173267	7.25	10.1	0.000368326	hypo	-0.124991	234
DMR_chrCnn_random_65763441_65764818	chrCnn_random	65763441	65764818	353	0.184276	0.0716488	21.7989	22.9717	7.4e-103	hyper	0.112627	1378
DMR_chrCnn_random_65846928_65847875	chrCnn_random	65846928	65847875	59	0.248562	0.114402	14.7288	16.5932	5.7e-14	hyper	0.134159	948
DMR_chrCnn_random_65884328_65885427	chrCnn_random	65884328	65885427	231	0.167171	0.0651246	20.0433	19.2771	2.71e-53	hyper	0.102046	1100
DMR_chrCnn_random_66376128_66376602	chrCnn_random	66376128	66376602	86	0.125908	0.305987	9.60465	10.4884	7.74e-20	hypo	-0.180079	475
DMR_chrCnn_random_66762043_66763038	chrCnn_random	66762043	66763038	42	0.107486	0.261803	12.4048	11.0952	3.12e-10	hypo	-0.154317	996
DMR_chrCnn_random_67962886_67963136	chrCnn_random	67962886	67963136	48	0.129693	0.288515	6.10417	7.4375	8.83e-07	hypo	-0.158823	251
DMR_chrCnn_random_68619748_68620942	chrCnn_random	68619748	68620942	383	0.106512	0.222959	16.3995	17.718	8.6e-73	hypo	-0.116447	1195
DMR_chrCnn_random_68837019_68838016	chrCnn_random	68837019	68838016	23	0.111675	0.240506	8.56522	10.3043	0.000675523	hypo	-0.128831	998
DMR_chrCnn_random_69758067_69759061	chrCnn_random	69758067	69759061	267	0.0794111	0.179763	15.5169	17.7303	2.57e-45	hypo	-0.100352	995
DMR_chrCnn_random_69970788_69971709	chrCnn_random	69970788	69971709	30	0.137778	0.315217	7.5	12.2667	7.93e-07	hypo	-0.17744	922
DMR_chrCnn_random_69982423_69983420	chrCnn_random	69982423	69983420	13	0.111111	0.241379	5.53846	6.69231	0.0399844	hypo	-0.130268	998
DMR_chrCnn_random_72318709_72318961	chrCnn_random	72318709	72318961	46	0.209596	0.0835443	8.6087	8.58696	6.07e-07	hyper	0.126052	253
DMR_chrCnn_random_72396065_72396174	chrCnn_random	72396065	72396174	19	0.0759494	0.17757	12.4737	16.8947	0.000420752	hypo	-0.101621	110
DMR_chrCnn_random_72836877_72837725	chrCnn_random	72836877	72837725	19	0.056	0.159664	6.57895	6.26316	0.0118104	hypo	-0.103664	849
DMR_chrCnn_random_73189394_73190385	chrCnn_random	73189394	73190385	114	0.106822	0.221919	9.77193	16.0877	5.51e-16	hypo	-0.115097	992
DMR_chrCnn_random_74079953_74080060	chrCnn_random	74079953	74080060	20	0.0125786	0.119403	7.95	6.7	0.000130504	hypo	-0.106824	108
DMR_chrCnn_random_74420841_74421052	chrCnn_random	74420841	74421052	43	0.0609137	0.165738	9.16279	16.6977	1.96e-07	hypo	-0.104824	212
DMR_chrCnn_random_74621583_74621703	chrCnn_random	74621583	74621703	15	0.0263158	0.164557	7.6	5.26667	0.000909367	hypo	-0.138241	121
DMR_chrCnn_random_74654714_74655091	chrCnn_random	74654714	74655091	50	0.0921053	0.223427	7.6	9.22	2.09e-07	hypo	-0.131322	378
DMR_chrCnn_random_75455273_75455394	chrCnn_random	75455273	75455394	17	0.184932	0.0614035	8.58824	6.70588	0.00481998	hyper	0.123528	122
DMR_chrCnn_random_75649171_75650165	chrCnn_random	75649171	75650165	264	0.0958097	0.214407	16.7235	15.6705	6.78e-53	hypo	-0.118597	995
DMR_chrCnn_random_76682063_76682170	chrCnn_random	76682063	76682170	18	0.104348	0	6.38889	9.66667	1.1e-05	hyper	0.104348	108
DMR_chrCnn_random_76804752_76806147	chrCnn_random	76804752	76806147	34	0.102041	0.275986	10.0882	8.20588	2.97e-08	hypo	-0.173945	1396
DMR_chrCnn_random_77450778_77450890	chrCnn_random	77450778	77450890	18	0.108696	0.248485	7.66667	9.16667	0.00178731	hypo	-0.139789	113
DMR_chrCnn_random_79102234_79102280	chrCnn_random	79102234	79102280	10	0.0909091	0.213483	13.2	8.9	0.016651	hypo	-0.122574	47
DMR_chrCnn_random_79375032_79376009	chrCnn_random	79375032	79376009	16	0.0841121	0.266055	6.6875	6.8125	0.000564947	hypo	-0.181943	978
DMR_chrUnn_random_2697619_2698618	chrUnn_random	2697619	2698618	196	0.100547	0.201539	17.7092	21.2143	8.77e-35	hypo	-0.100992	1000
DMR_chrUnn_random_3217602_3217680	chrUnn_random	3217602	3217680	26	0.108108	0.22449	7.11538	9.42308	0.00193579	hypo	-0.116382	79
DMR_chrUnn_random_5322095_5322327	chrUnn_random	5322095	5322327	39	0.257971	0.126354	8.84615	14.2051	9.67e-07	hyper	0.131617	233
DMR_chrUnn_random_6275603_6275717	chrUnn_random	6275603	6275717	11	0.0547945	0.173469	6.63636	8.90909	0.0199257	hypo	-0.118675	115
DMR_chrUnn_random_6584171_6585158	chrUnn_random	6584171	6585158	84	0.106814	0.216575	12.9286	15.2262	5.77e-13	hypo	-0.109761	988
DMR_chrUnn_random_7458989_7459988	chrUnn_random	7458989	7459988	26	0.145946	0.322275	7.11538	8.11538	5.28e-05	hypo	-0.176329	1000
DMR_chrUnn_random_7532616_7532780	chrUnn_random	7532616	7532780	51	0.0798258	0.187251	13.5098	9.84314	4.46e-08	hypo	-0.107425	165
DMR_chrUnn_random_7547110_7548037	chrUnn_random	7547110	7548037	17	0.101695	0.242188	6.94118	7.52941	0.00417769	hypo	-0.140493	928
DMR_chrUnn_random_7831930_7832783	chrUnn_random	7831930	7832783	25	0.320755	0.120438	6.36	10.96	6.59e-07	hyper	0.200317	854
DMR_chrUnn_random_8139975_8140970	chrUnn_random	8139975	8140970	13	0.0789474	0.202381	5.84615	12.9231	0.015441	hypo	-0.123434	996
